# Supplementary material for: Mycobacterium tuberculosis Lineages Associated with Mutations and Drug Resistance in Isolates from India
Source: Microbiol Spectr. 2022 Apr 20;10(3):e01594-21. doi: 10.1128/spectrum.01594-21 (PMC9241780; doi:10.1128/spectrum.01594-21)
Supplement: SUPPLEMENTAL FILE 2 — Supplemental material. Download spectrum.01594-21-s002.xlsx, XLSX file, 0.04 MB [file spectrum.01594-21-s002.xlsx]

## Sheet: tableS1
Table S1: The phenotype and the genotype comparison for all the 494 isolates without contamination with other species. In the columns for the anti-TB drugs (columns 3-14), the phenotype is represened by the first letter (R/S) and the letter after the underscore ("_") represents the genptypic prediction (R/S) and in cases where geotypic prediction is R, the genetic mutation idnetified is listed af…
ISOLATE-ID	LINEAGE	STREPTOMYCIN	ISONIAZID	RIFAMPICIN	ETHAMBUTOL	KANAMYCIN	AMIKACIN	CAPREOMYCIN	OFLOXACIN	LEVOFLOXACIN	MOXIFLOXACIN	ETHIONAMIDE	PYRAZINAMIDE
MD277	lineage4	S_S:STREPTOMYCIN	S_S:ISONIAZID	S_S:RIFAMPICIN	S_S:ETHAMBUTOL	S_S:KANAMYCIN	S_S:AMIKACIN	S_S:CAPREOMYCIN	S_S:OFLOXACIN	S_S:LEVOFLOXACIN	S_S:MOXIFLOXACIN	S_S:ETHIONAMIDE	S_S:PYRAZINAMIDE
MD276	lineage2	S_S:STREPTOMYCIN	R_R:ISONIAZID:C/-57/T|ahpC/|Rv2428/	R_R:RIFAMPICIN:H/445/D|rpoB/|Rv0667/	S_R:ETHAMBUTOL:C/-16/G|embA/|Rv3794/;T/1082/A|embB/|Rv3795/	S_S:KANAMYCIN	S_S:AMIKACIN	S_S:CAPREOMYCIN	S_S:OFLOXACIN	S_S:LEVOFLOXACIN	S_S:MOXIFLOXACIN	S_S:ETHIONAMIDE	S_S:PYRAZINAMIDE
MD275	lineage3	R_R:STREPTOMYCIN:K/43/R|rpsL/|Rv0682/	R_R:ISONIAZID:S/315/T|katG/|Rv1908c/	R_R:RIFAMPICIN:S/450/L|rpoB/|Rv0667/	R_R:ETHAMBUTOL:G/5/S|embA/|Rv3794/;M/306/I|embB/|Rv3795/	S_S:KANAMYCIN	S_S:AMIKACIN	S_S:CAPREOMYCIN	S_S:OFLOXACIN	S_S:LEVOFLOXACIN	S_S:MOXIFLOXACIN	S_S:ETHIONAMIDE	R_R:PYRAZINAMIDE:G/108/R|pncA/|Rv2043c/
MD274	lineage1	R_R:STREPTOMYCIN:C/517/T|rrs/|Rvnr01/	R_R:ISONIAZID:S/315/T|katG/|Rv1908c/	R_R:RIFAMPICIN:S/450/L|rpoB/|Rv0667/	R_R:ETHAMBUTOL:C/-16/T|embA/|Rv3794/;M/306/L|embB/|Rv3795/	S_S:KANAMYCIN	S_S:AMIKACIN	S_S:CAPREOMYCIN	R_R:OFLOXACIN:D/94/A|gyrA/|Rv0006/	R_R:LEVOFLOXACIN:D/94/A|gyrA/|Rv0006/	S_R:MOXIFLOXACIN:D/94/A|gyrA/|Rv0006/	S_S:ETHIONAMIDE	R_R:PYRAZINAMIDE:L/156/P|pncA/|Rv2043c/
MD273	lineage3	S_S:STREPTOMYCIN	R_R:ISONIAZID:CT/576/CGCTT|katG/|Rv1908c/	R_R:RIFAMPICIN:S/450/L|rpoB/|Rv0667/	R_R:ETHAMBUTOL:Q/497/R|embB/|Rv3795/	S_S:KANAMYCIN	S_S:AMIKACIN	S_S:CAPREOMYCIN	R_S:OFLOXACIN	S_S:LEVOFLOXACIN	S_S:MOXIFLOXACIN	S_S:ETHIONAMIDE	S_S:PYRAZINAMIDE
MD272	lineage3	R_S:STREPTOMYCIN	R_R:ISONIAZID:S/315/T|katG/|Rv1908c/	R_R:RIFAMPICIN:H/445/D|rpoB/|Rv0667/	S_S:ETHAMBUTOL	S_S:KANAMYCIN	S_S:AMIKACIN	S_S:CAPREOMYCIN	S_S:OFLOXACIN	S_S:LEVOFLOXACIN	S_S:MOXIFLOXACIN	S_S:ETHIONAMIDE	S_S:PYRAZINAMIDE
MD271	lineage4	S_S:STREPTOMYCIN	R_R:ISONIAZID:S/315/N|katG/|Rv1908c/	R_S:RIFAMPICIN	S_S:ETHAMBUTOL	S_S:KANAMYCIN	S_S:AMIKACIN	S_S:CAPREOMYCIN	S_S:OFLOXACIN	S_S:LEVOFLOXACIN	S_S:MOXIFLOXACIN	R_S:ETHIONAMIDE	S_S:PYRAZINAMIDE
MD270	lineage2	R_R:STREPTOMYCIN:A/514/C|rrs/|Rvnr01/	R_R:ISONIAZID:S/315/T|katG/|Rv1908c/;C/-52/T|ahpC/|Rv2428/	R_R:RIFAMPICIN:S/450/L|rpoB/|Rv0667/	R_R:ETHAMBUTOL:M/306/I|embB/|Rv3795/	S_S:KANAMYCIN	S_S:AMIKACIN	S_S:CAPREOMYCIN	S_S:OFLOXACIN	S_S:LEVOFLOXACIN	S_S:MOXIFLOXACIN	S_S:ETHIONAMIDE	S_R:PYRAZINAMIDE:Y/64/D|pncA/|Rv2043c/
MD279	lineage2	S_S:STREPTOMYCIN	R_R:ISONIAZID:S/315/T|katG/|Rv1908c/	S_R:RIFAMPICIN:D/435/Y|rpoB/|Rv0667/	R_R:ETHAMBUTOL:E/504/D|embB/|Rv3795/	S_S:KANAMYCIN	S_S:AMIKACIN	S_S:CAPREOMYCIN	R_R:OFLOXACIN:D/94/G|gyrA/|Rv0006/	R_R:LEVOFLOXACIN:D/94/G|gyrA/|Rv0006/	S_R:MOXIFLOXACIN:D/94/G|gyrA/|Rv0006/	S_S:ETHIONAMIDE	S_S:PYRAZINAMIDE
MD278	lineage1	S_S:STREPTOMYCIN	S_S:ISONIAZID	R_R:RIFAMPICIN:S/441/L|rpoB/|Rv0667/	S_S:ETHAMBUTOL	S_S:KANAMYCIN	S_S:AMIKACIN	S_S:CAPREOMYCIN	S_S:OFLOXACIN	S_S:LEVOFLOXACIN	S_S:MOXIFLOXACIN	S_S:ETHIONAMIDE	R_S:PYRAZINAMIDE
MD475	lineage3	R_R:STREPTOMYCIN:K/88/R|rpsL/|Rv0682/	R_R:ISONIAZID:S/315/T|katG/|Rv1908c/	R_R:RIFAMPICIN:S/450/L|rpoB/|Rv0667/	S_R:ETHAMBUTOL:M/306/I|embB/|Rv3795/	S_S:KANAMYCIN	S_S:AMIKACIN	S_S:CAPREOMYCIN	S_S:OFLOXACIN	S_S:LEVOFLOXACIN	S_S:MOXIFLOXACIN	S_S:ETHIONAMIDE	S_S:PYRAZINAMIDE
MD474	lineage3	S_S:STREPTOMYCIN	R_S:ISONIAZID	R_R:RIFAMPICIN:S/450/L|rpoB/|Rv0667/	S_S:ETHAMBUTOL	S_S:KANAMYCIN	S_S:AMIKACIN	S_S:CAPREOMYCIN	S_S:OFLOXACIN	S_S:LEVOFLOXACIN	S_S:MOXIFLOXACIN	S_S:ETHIONAMIDE	S_S:PYRAZINAMIDE
MD477	lineage3	S_S:STREPTOMYCIN	R_R:ISONIAZID:ACGCCGCCGCC/1441/ACGCCGCC|katG/|Rv1908c/	R_R:RIFAMPICIN:GACCAGAAC/1303/GAC|rpoB/|Rv0667/	S_S:ETHAMBUTOL	S_S:KANAMYCIN	S_S:AMIKACIN	S_S:CAPREOMYCIN	S_S:OFLOXACIN	S_S:LEVOFLOXACIN	S_S:MOXIFLOXACIN	S_S:ETHIONAMIDE	S_S:PYRAZINAMIDE
MD476	lineage3	R_R:STREPTOMYCIN:K/43/R|rpsL/|Rv0682/	R_R:ISONIAZID:S/315/T|katG/|Rv1908c/	R_R:RIFAMPICIN:S/450/L|rpoB/|Rv0667/	S_R:ETHAMBUTOL:M/306/I|embB/|Rv3795/	S_S:KANAMYCIN	S_S:AMIKACIN	S_S:CAPREOMYCIN	S_S:OFLOXACIN	S_S:LEVOFLOXACIN	S_S:MOXIFLOXACIN	S_S:ETHIONAMIDE	R_R:PYRAZINAMIDE:F/58/S|pncA/|Rv2043c/
MD471	lineage1	S_S:STREPTOMYCIN	R_R:ISONIAZID:C/-15/T|fabG1/|Rv1483/	R_R:RIFAMPICIN:S/450/L|rpoB/|Rv0667/	S_S:ETHAMBUTOL	S_S:KANAMYCIN	S_S:AMIKACIN	S_S:CAPREOMYCIN	S_S:OFLOXACIN	S_S:LEVOFLOXACIN	S_S:MOXIFLOXACIN	R_R:ETHIONAMIDE:C/-15/T|fabG1/|Rv1483/	S_S:PYRAZINAMIDE
MD470	lineage1	R_S:STREPTOMYCIN	R_R:ISONIAZID:S/315/T|katG/|Rv1908c/	R_R:RIFAMPICIN:D/435/F|rpoB/|Rv0667/	S_R:ETHAMBUTOL:M/306/I|embB/|Rv3795/	S_S:KANAMYCIN	S_S:AMIKACIN	S_S:CAPREOMYCIN	S_S:OFLOXACIN	S_S:LEVOFLOXACIN	S_S:MOXIFLOXACIN	R_S:ETHIONAMIDE	S_S:PYRAZINAMIDE
MD473	lineage2	S_S:STREPTOMYCIN	R_R:ISONIAZID:S/315/T|katG/|Rv1908c/	R_R:RIFAMPICIN:S/450/L|rpoB/|Rv0667/	S_S:ETHAMBUTOL	S_S:KANAMYCIN	S_S:AMIKACIN	S_S:CAPREOMYCIN	S_S:OFLOXACIN	S_S:LEVOFLOXACIN	S_S:MOXIFLOXACIN	S_S:ETHIONAMIDE	S_S:PYRAZINAMIDE
MD472	lineage3	S_S:STREPTOMYCIN	R_R:ISONIAZID:S/315/N|katG/|Rv1908c/	R_R:RIFAMPICIN:S/450/L|rpoB/|Rv0667/	S_R:ETHAMBUTOL:G/5/S|embA/|Rv3794/;G/406/A|embB/|Rv3795/	S_S:KANAMYCIN	S_S:AMIKACIN	S_S:CAPREOMYCIN	S_S:OFLOXACIN	S_S:LEVOFLOXACIN	S_S:MOXIFLOXACIN	S_S:ETHIONAMIDE	S_S:PYRAZINAMIDE
MD479	lineage3	S_S:STREPTOMYCIN	R_R:ISONIAZID:S/315/T|katG/|Rv1908c/	R_R:RIFAMPICIN:S/450/L|rpoB/|Rv0667/	S_S:ETHAMBUTOL	S_S:KANAMYCIN	S_S:AMIKACIN	S_S:CAPREOMYCIN	S_S:OFLOXACIN	S_S:LEVOFLOXACIN	S_S:MOXIFLOXACIN	S_S:ETHIONAMIDE	S_S:PYRAZINAMIDE
MD088	lineage1	S_S:STREPTOMYCIN	R_R:ISONIAZID:S/315/T|katG/|Rv1908c/	R_R:RIFAMPICIN:S/450/L|rpoB/|Rv0667/	S_S:ETHAMBUTOL	S_S:KANAMYCIN	S_S:AMIKACIN	S_S:CAPREOMYCIN	S_S:OFLOXACIN	S_S:LEVOFLOXACIN	S_S:MOXIFLOXACIN	S_S:ETHIONAMIDE	S_S:PYRAZINAMIDE
MD089	lineage4	R_S:STREPTOMYCIN	R_R:ISONIAZID:T/-8/C|fabG1/|Rv1483/;S/315/T|katG/|Rv1908c/	R_R:RIFAMPICIN:H/445/Y|rpoB/|Rv0667/	R_R:ETHAMBUTOL:C/-16/G|embA/|Rv3794/;M/306/I|embB/|Rv3795/	S_S:KANAMYCIN	S_S:AMIKACIN	S_S:CAPREOMYCIN	S_S:OFLOXACIN	S_S:LEVOFLOXACIN	S_S:MOXIFLOXACIN	S_R:ETHIONAMIDE:T/-8/C|fabG1/|Rv1483/	S_S:PYRAZINAMIDE
MD084	lineage3	S_R:STREPTOMYCIN:C/517/T|rrs/|Rvnr01/	R_R:ISONIAZID:S/315/T|katG/|Rv1908c/	R_R:RIFAMPICIN:I/491/Y|rpoB/|Rv0667/	S_R:ETHAMBUTOL:G/406/A|embB/|Rv3795/	S_S:KANAMYCIN	S_S:AMIKACIN	S_S:CAPREOMYCIN	S_S:OFLOXACIN	S_S:LEVOFLOXACIN	S_S:MOXIFLOXACIN	S_S:ETHIONAMIDE	S_S:PYRAZINAMIDE
MD085	lineage1	S_S:STREPTOMYCIN	R_R:ISONIAZID:S/315/T|katG/|Rv1908c/	S_R:RIFAMPICIN:L/452/P|rpoB/|Rv0667/	S_S:ETHAMBUTOL	S_R:KANAMYCIN:A/-13/G|eis/|Rv2416c/	S_S:AMIKACIN	S_S:CAPREOMYCIN	S_S:OFLOXACIN	S_S:LEVOFLOXACIN	S_S:MOXIFLOXACIN	S_S:ETHIONAMIDE	R_R:PYRAZINAMIDE:AC/218/ACC|pncA/|Rv2043c/
MD086	lineage1	S_S:STREPTOMYCIN	R_R:ISONIAZID:S/315/T|katG/|Rv1908c/	S_R:RIFAMPICIN:L/452/P|rpoB/|Rv0667/	S_R:ETHAMBUTOL:Q/497/R|embB/|Rv3795/	S_S:KANAMYCIN	S_S:AMIKACIN	S_S:CAPREOMYCIN	S_S:OFLOXACIN	S_S:LEVOFLOXACIN	S_S:MOXIFLOXACIN	S_S:ETHIONAMIDE	R_R:PYRAZINAMIDE:G/97/S|pncA/|Rv2043c/;P/69/L|pncA/|Rv2043c/
MD087	lineage4	S_S:STREPTOMYCIN	R_R:ISONIAZID:S/315/T|katG/|Rv1908c/	R_R:RIFAMPICIN:Q/432/E|rpoB/|Rv0667/	R_R:ETHAMBUTOL:M/306/I|embB/|Rv3795/	S_S:KANAMYCIN	S_S:AMIKACIN	R_S:CAPREOMYCIN	R_R:OFLOXACIN:D/94/G|gyrA/|Rv0006/	R_R:LEVOFLOXACIN:D/94/G|gyrA/|Rv0006/	R_R:MOXIFLOXACIN:D/94/G|gyrA/|Rv0006/	R_S:ETHIONAMIDE	R_R:PYRAZINAMIDE:T/142/K|pncA/|Rv2043c/
MD080	lineage1	S_S:STREPTOMYCIN	R_R:ISONIAZID:C/-15/T|fabG1/|Rv1483/	R_R:RIFAMPICIN:S/450/L|rpoB/|Rv0667/	S_S:ETHAMBUTOL	R_R:KANAMYCIN:G/-10/A|eis/|Rv2416c/	S_S:AMIKACIN	S_S:CAPREOMYCIN	S_R:OFLOXACIN:A/90/V|gyrA/|Rv0006/	S_R:LEVOFLOXACIN:A/90/V|gyrA/|Rv0006/	S_R:MOXIFLOXACIN:A/90/V|gyrA/|Rv0006/	S_R:ETHIONAMIDE:C/-15/T|fabG1/|Rv1483/	S_S:PYRAZINAMIDE
MD081	lineage1	S_S:STREPTOMYCIN	R_R:ISONIAZID:A/-10/C|katG/|Rv1908c/	S_S:RIFAMPICIN	R_R:ETHAMBUTOL:D/354/A|embB/|Rv3795/	S_S:KANAMYCIN	S_S:AMIKACIN	S_S:CAPREOMYCIN	S_S:OFLOXACIN	S_S:LEVOFLOXACIN	S_S:MOXIFLOXACIN	R_S:ETHIONAMIDE	S_S:PYRAZINAMIDE
MD082	lineage3	R_S:STREPTOMYCIN	R_R:ISONIAZID:S/315/T|katG/|Rv1908c/	R_R:RIFAMPICIN:S/450/L|rpoB/|Rv0667/	S_R:ETHAMBUTOL:M/306/I|embB/|Rv3795/	S_S:KANAMYCIN	S_S:AMIKACIN	S_S:CAPREOMYCIN	S_S:OFLOXACIN	S_S:LEVOFLOXACIN	S_S:MOXIFLOXACIN	S_R:ETHIONAMIDE:CG/57/CGG|ethA/|Rv3854c/	S_S:PYRAZINAMIDE
MD083	lineage3	R_R:STREPTOMYCIN:C/517/T|rrs/|Rvnr01/	R_R:ISONIAZID:S/315/T|katG/|Rv1908c/	R_R:RIFAMPICIN:D/435/V|rpoB/|Rv0667/	S_R:ETHAMBUTOL:C/-12/T|embA/|Rv3794/	S_S:KANAMYCIN	S_S:AMIKACIN	S_S:CAPREOMYCIN	S_S:OFLOXACIN	S_S:LEVOFLOXACIN	S_S:MOXIFLOXACIN	S_S:ETHIONAMIDE	S_S:PYRAZINAMIDE
MD092	lineage2	R_R:STREPTOMYCIN:K/43/R|rpsL/|Rv0682/	R_R:ISONIAZID:S/315/T|katG/|Rv1908c/	R_R:RIFAMPICIN:S/450/L|rpoB/|Rv0667/	R_R:ETHAMBUTOL:M/306/V|embB/|Rv3795/;T/1082/A|embB/|Rv3795/	S_S:KANAMYCIN	S_S:AMIKACIN	S_S:CAPREOMYCIN	R_R:OFLOXACIN:A/90/V|gyrA/|Rv0006/	S_R:LEVOFLOXACIN:A/90/V|gyrA/|Rv0006/	S_R:MOXIFLOXACIN:A/90/V|gyrA/|Rv0006/	R_S:ETHIONAMIDE	S_S:PYRAZINAMIDE
MD153	lineage4	S_S:STREPTOMYCIN	R_S:ISONIAZID	S_S:RIFAMPICIN	S_S:ETHAMBUTOL	S_S:KANAMYCIN	S_S:AMIKACIN	S_S:CAPREOMYCIN	S_S:OFLOXACIN	S_S:LEVOFLOXACIN	S_S:MOXIFLOXACIN	S_S:ETHIONAMIDE	S_S:PYRAZINAMIDE
MD354	lineage2	S_S:STREPTOMYCIN	R_S:ISONIAZID	R_R:RIFAMPICIN:S/450/L|rpoB/|Rv0667/	S_S:ETHAMBUTOL	S_S:KANAMYCIN	S_S:AMIKACIN	S_S:CAPREOMYCIN	S_S:OFLOXACIN	S_S:LEVOFLOXACIN	S_S:MOXIFLOXACIN	R_S:ETHIONAMIDE	S_S:PYRAZINAMIDE
MD355	lineage2	R_R:STREPTOMYCIN:K/88/R|rpsL/|Rv0682/	R_R:ISONIAZID:S/315/T|katG/|Rv1908c/	R_R:RIFAMPICIN:S/450/L|rpoB/|Rv0667/	R_R:ETHAMBUTOL:D/354/A|embB/|Rv3795/	S_S:KANAMYCIN	S_S:AMIKACIN	S_S:CAPREOMYCIN	S_S:OFLOXACIN	S_S:LEVOFLOXACIN	S_S:MOXIFLOXACIN	S_R:ETHIONAMIDE:GTGTAGGCCATGTTGGGGATGCCGGAAAGCATCATGCCCTTGTAGGCCAT/1148/GTGTAGGCCAT|ethA/|Rv3854c/	R_R:PYRAZINAMIDE:L/85/P|pncA/|Rv2043c/
MD356	lineage2	R_R:STREPTOMYCIN:K/43/R|rpsL/|Rv0682/	R_R:ISONIAZID:C/-15/T|fabG1/|Rv1483/;S/315/T|katG/|Rv1908c/	R_R:RIFAMPICIN:S/450/L|rpoB/|Rv0667/	S_R:ETHAMBUTOL:Q/497/R|embB/|Rv3795/	S_S:KANAMYCIN	S_S:AMIKACIN	S_S:CAPREOMYCIN	R_R:OFLOXACIN:S/91/P|gyrA/|Rv0006/	R_R:LEVOFLOXACIN:S/91/P|gyrA/|Rv0006/	R_R:MOXIFLOXACIN:S/91/P|gyrA/|Rv0006/	R_R:ETHIONAMIDE:C/-15/T|fabG1/|Rv1483/	R_R:PYRAZINAMIDE:G/132/A|pncA/|Rv2043c/
MD357	lineage2	R_R:STREPTOMYCIN:K/43/R|rpsL/|Rv0682/	R_R:ISONIAZID:C/-15/T|fabG1/|Rv1483/;S/315/T|katG/|Rv1908c/	R_R:RIFAMPICIN:S/450/L|rpoB/|Rv0667/	R_R:ETHAMBUTOL:Q/497/R|embB/|Rv3795/	S_S:KANAMYCIN	S_S:AMIKACIN	S_S:CAPREOMYCIN	R_R:OFLOXACIN:D/94/G|gyrA/|Rv0006/	R_R:LEVOFLOXACIN:D/94/G|gyrA/|Rv0006/	R_R:MOXIFLOXACIN:D/94/G|gyrA/|Rv0006/	R_R:ETHIONAMIDE:C/-15/T|fabG1/|Rv1483/	R_R:PYRAZINAMIDE:G/132/A|pncA/|Rv2043c/
MD350	lineage4	R_R:STREPTOMYCIN:C/517/T|rrs/|Rvnr01/	R_R:ISONIAZID:S/315/T|katG/|Rv1908c/	R_R:RIFAMPICIN:S/450/W|rpoB/|Rv0667/	S_S:ETHAMBUTOL	S_S:KANAMYCIN	S_S:AMIKACIN	S_S:CAPREOMYCIN	S_S:OFLOXACIN	S_S:LEVOFLOXACIN	S_S:MOXIFLOXACIN	S_S:ETHIONAMIDE	S_S:PYRAZINAMIDE
MD351	lineage4	S_S:STREPTOMYCIN	R_R:ISONIAZID:C/-81/T|ahpC/|Rv2428/	R_R:RIFAMPICIN:S/450/L|rpoB/|Rv0667/	S_S:ETHAMBUTOL	S_S:KANAMYCIN	S_S:AMIKACIN	S_S:CAPREOMYCIN	R_R:OFLOXACIN:D/94/G|gyrA/|Rv0006/	R_R:LEVOFLOXACIN:D/94/G|gyrA/|Rv0006/	R_R:MOXIFLOXACIN:D/94/G|gyrA/|Rv0006/	S_S:ETHIONAMIDE	R_S:PYRAZINAMIDE
MD059	lineage1	S_S:STREPTOMYCIN	S_S:ISONIAZID	S_S:RIFAMPICIN	S_S:ETHAMBUTOL	S_S:KANAMYCIN	S_S:AMIKACIN	S_S:CAPREOMYCIN	S_S:OFLOXACIN	S_S:LEVOFLOXACIN	S_S:MOXIFLOXACIN	S_S:ETHIONAMIDE	S_S:PYRAZINAMIDE
MD058	lineage1	S_S:STREPTOMYCIN	R_R:ISONIAZID:W/191/R|katG/|Rv1908c/	R_S:RIFAMPICIN	S_S:ETHAMBUTOL	S_S:KANAMYCIN	S_S:AMIKACIN	S_S:CAPREOMYCIN	S_S:OFLOXACIN	S_S:LEVOFLOXACIN	S_S:MOXIFLOXACIN	S_S:ETHIONAMIDE	R_S:PYRAZINAMIDE
MD057	lineage2	R_R:STREPTOMYCIN:K/43/R|rpsL/|Rv0682/	R_R:ISONIAZID:C/-15/T|fabG1/|Rv1483/;S/315/T|katG/|Rv1908c/	R_R:RIFAMPICIN:S/450/L|rpoB/|Rv0667/	R_R:ETHAMBUTOL:C/-11/A|embA/|Rv3794/;M/306/V|embB/|Rv3795/	R_S:KANAMYCIN	S_S:AMIKACIN	S_S:CAPREOMYCIN	S_S:OFLOXACIN	S_S:LEVOFLOXACIN	S_S:MOXIFLOXACIN	S_R:ETHIONAMIDE:C/-15/T|fabG1/|Rv1483/	R_R:PYRAZINAMIDE:L/27/P|pncA/|Rv2043c/
MD056	lineage2	R_R:STREPTOMYCIN:K/43/R|rpsL/|Rv0682/	R_R:ISONIAZID:C/-15/T|fabG1/|Rv1483/;S/315/T|katG/|Rv1908c/	R_R:RIFAMPICIN:S/450/L|rpoB/|Rv0667/	R_R:ETHAMBUTOL:C/-11/A|embA/|Rv3794/;M/306/V|embB/|Rv3795/	S_S:KANAMYCIN	S_S:AMIKACIN	S_S:CAPREOMYCIN	R_R:OFLOXACIN:A/90/V|gyrA/|Rv0006/	R_R:LEVOFLOXACIN:A/90/V|gyrA/|Rv0006/	S_R:MOXIFLOXACIN:A/90/V|gyrA/|Rv0006/	R_R:ETHIONAMIDE:C/-15/T|fabG1/|Rv1483/	R_R:PYRAZINAMIDE:L/27/P|pncA/|Rv2043c/
MD055	lineage3	R_S:STREPTOMYCIN	R_R:ISONIAZID:S/315/T|katG/|Rv1908c/	R_R:RIFAMPICIN:S/450/L|rpoB/|Rv0667/	S_R:ETHAMBUTOL:L/402/V|embB/|Rv3795/	S_S:KANAMYCIN	S_S:AMIKACIN	R_R:CAPREOMYCIN:C/69/CA|tlyA/|Rv1694/	S_S:OFLOXACIN	S_S:LEVOFLOXACIN	S_S:MOXIFLOXACIN	S_S:ETHIONAMIDE	S_S:PYRAZINAMIDE
MD054	lineage2	R_R:STREPTOMYCIN:K/43/R|rpsL/|Rv0682/	R_R:ISONIAZID:S/315/T|katG/|Rv1908c/	R_R:RIFAMPICIN:S/450/L|rpoB/|Rv0667/;I/480/V|rpoB/|Rv0667/	S_S:ETHAMBUTOL	S_S:KANAMYCIN	S_S:AMIKACIN	R_R:CAPREOMYCIN:CG/141/CGG|tlyA/|Rv1694/;GCC/313/GCCC|tlyA/|Rv1694/;TCGC/361/TCGCGC|tlyA/|Rv1694/	S_S:OFLOXACIN	S_S:LEVOFLOXACIN	S_S:MOXIFLOXACIN	S_S:ETHIONAMIDE	S_S:PYRAZINAMIDE
MD053	lineage1	R_S:STREPTOMYCIN	R_R:ISONIAZID:S/315/T|katG/|Rv1908c/	R_R:RIFAMPICIN:H/445/Y|rpoB/|Rv0667/	R_R:ETHAMBUTOL:M/306/V|embB/|Rv3795/	S_S:KANAMYCIN	S_S:AMIKACIN	S_S:CAPREOMYCIN	S_S:OFLOXACIN	S_S:LEVOFLOXACIN	S_S:MOXIFLOXACIN	S_S:ETHIONAMIDE	R_R:PYRAZINAMIDE:D/12/G|pncA/|Rv2043c/
MD359	lineage3	R_S:STREPTOMYCIN	R_R:ISONIAZID:S/315/T|katG/|Rv1908c/	R_R:RIFAMPICIN:S/450/L|rpoB/|Rv0667/	R_R:ETHAMBUTOL:M/306/V|embB/|Rv3795/	S_S:KANAMYCIN	S_S:AMIKACIN	S_S:CAPREOMYCIN	S_S:OFLOXACIN	S_S:LEVOFLOXACIN	S_S:MOXIFLOXACIN	S_S:ETHIONAMIDE	S_S:PYRAZINAMIDE
MD051	lineage3	R_R:STREPTOMYCIN:K/43/R|rpsL/|Rv0682/	R_R:ISONIAZID:S/315/T|katG/|Rv1908c/	R_R:RIFAMPICIN:S/450/L|rpoB/|Rv0667/	S_S:ETHAMBUTOL	S_S:KANAMYCIN	S_S:AMIKACIN	S_S:CAPREOMYCIN	R_R:OFLOXACIN:S/91/P|gyrA/|Rv0006/	R_R:LEVOFLOXACIN:S/91/P|gyrA/|Rv0006/	S_R:MOXIFLOXACIN:S/91/P|gyrA/|Rv0006/	S_S:ETHIONAMIDE	S_S:PYRAZINAMIDE
MD050	lineage2	R_R:STREPTOMYCIN:K/43/R|rpsL/|Rv0682/	R_R:ISONIAZID:S/315/T|katG/|Rv1908c/	R_R:RIFAMPICIN:S/450/L|rpoB/|Rv0667/	R_R:ETHAMBUTOL:C/-12/T|embA/|Rv3794/;M/306/V|embB/|Rv3795/	S_S:KANAMYCIN	S_S:AMIKACIN	S_S:CAPREOMYCIN	R_R:OFLOXACIN:A/90/V|gyrA/|Rv0006/	R_R:LEVOFLOXACIN:A/90/V|gyrA/|Rv0006/	R_R:MOXIFLOXACIN:A/90/V|gyrA/|Rv0006/	R_S:ETHIONAMIDE	R_R:PYRAZINAMIDE:L/182/S|pncA/|Rv2043c/
MD417	lineage1	S_S:STREPTOMYCIN	R_R:ISONIAZID:S/315/T|katG/|Rv1908c/	R_R:RIFAMPICIN:S/450/L|rpoB/|Rv0667/	S_S:ETHAMBUTOL	S_S:KANAMYCIN	S_S:AMIKACIN	S_S:CAPREOMYCIN	S_S:OFLOXACIN	S_S:LEVOFLOXACIN	S_S:MOXIFLOXACIN	S_S:ETHIONAMIDE	R_R:PYRAZINAMIDE:CTCGATT/273/CTCGATTCGATT|pncA/|Rv2043c/
MD140	lineage3	S_S:STREPTOMYCIN	R_R:ISONIAZID:S/315/T|katG/|Rv1908c/	S_S:RIFAMPICIN	S_S:ETHAMBUTOL	S_S:KANAMYCIN	S_S:AMIKACIN	S_S:CAPREOMYCIN	S_S:OFLOXACIN	S_S:LEVOFLOXACIN	S_S:MOXIFLOXACIN	S_S:ETHIONAMIDE	S_S:PYRAZINAMIDE
MD143	lineage2	R_R:STREPTOMYCIN:K/88/M|rpsL/|Rv0682/	R_R:ISONIAZID:S/315/T|katG/|Rv1908c/	R_R:RIFAMPICIN:S/450/L|rpoB/|Rv0667/	R_R:ETHAMBUTOL:M/306/V|embB/|Rv3795/	S_S:KANAMYCIN	S_S:AMIKACIN	S_S:CAPREOMYCIN	S_S:OFLOXACIN	S_S:LEVOFLOXACIN	S_S:MOXIFLOXACIN	S_S:ETHIONAMIDE	S_S:PYRAZINAMIDE
MD439	lineage1	S_S:STREPTOMYCIN	R_R:ISONIAZID:S/315/T|katG/|Rv1908c/	S_R:RIFAMPICIN:D/435/F|rpoB/|Rv0667/	S_S:ETHAMBUTOL	S_S:KANAMYCIN	S_S:AMIKACIN	S_S:CAPREOMYCIN	S_S:OFLOXACIN	S_S:LEVOFLOXACIN	S_S:MOXIFLOXACIN	S_S:ETHIONAMIDE	R_R:PYRAZINAMIDE:W/68/G|pncA/|Rv2043c/
MD438	lineage2	R_R:STREPTOMYCIN:K/43/R|rpsL/|Rv0682/	R_R:ISONIAZID:C/-15/T|fabG1/|Rv1483/;S/315/T|katG/|Rv1908c/	R_R:RIFAMPICIN:S/450/L|rpoB/|Rv0667/	R_R:ETHAMBUTOL:Q/497/R|embB/|Rv3795/	S_S:KANAMYCIN	S_S:AMIKACIN	S_S:CAPREOMYCIN	R_R:OFLOXACIN:D/94/G|gyrA/|Rv0006/	R_R:LEVOFLOXACIN:D/94/G|gyrA/|Rv0006/	R_R:MOXIFLOXACIN:D/94/G|gyrA/|Rv0006/	R_R:ETHIONAMIDE:C/-15/T|fabG1/|Rv1483/	R_R:PYRAZINAMIDE:G/132/A|pncA/|Rv2043c/
MD129	lineage3	S_S:STREPTOMYCIN	S_S:ISONIAZID	S_S:RIFAMPICIN	S_S:ETHAMBUTOL	S_S:KANAMYCIN	S_S:AMIKACIN	S_S:CAPREOMYCIN	S_S:OFLOXACIN	S_S:LEVOFLOXACIN	S_S:MOXIFLOXACIN	S_S:ETHIONAMIDE	S_S:PYRAZINAMIDE
MD128	lineage4	S_R:STREPTOMYCIN:K/43/R|rpsL/|Rv0682/	R_R:ISONIAZID:S/315/T|katG/|Rv1908c/	R_R:RIFAMPICIN:S/450/L|rpoB/|Rv0667/	S_R:ETHAMBUTOL:M/306/V|embB/|Rv3795/	S_S:KANAMYCIN	S_S:AMIKACIN	S_S:CAPREOMYCIN	S_S:OFLOXACIN	S_S:LEVOFLOXACIN	S_S:MOXIFLOXACIN	R_S:ETHIONAMIDE	R_R:PYRAZINAMIDE:D/12/A|pncA/|Rv2043c/
MD117	lineage1	R_R:STREPTOMYCIN:K/88/R|rpsL/|Rv0682/	R_R:ISONIAZID:S/315/T|katG/|Rv1908c/	R_R:RIFAMPICIN:S/450/L|rpoB/|Rv0667/	S_R:ETHAMBUTOL:H/1002/R|embB/|Rv3795/	R_R:KANAMYCIN:G/-37/T|eis/|Rv2416c/;G/-37/T|eis/|Rv2416c/	S_S:AMIKACIN	S_S:CAPREOMYCIN	R_R:OFLOXACIN:D/94/A|gyrA/|Rv0006/	R_R:LEVOFLOXACIN:D/94/A|gyrA/|Rv0006/	R_R:MOXIFLOXACIN:D/94/A|gyrA/|Rv0006/	R_S:ETHIONAMIDE	R_S:PYRAZINAMIDE
MD123	lineage1	R_S:STREPTOMYCIN	R_R:ISONIAZID:S/315/T|katG/|Rv1908c/	R_R:RIFAMPICIN:S/450/L|rpoB/|Rv0667/	S_R:ETHAMBUTOL:M/306/I|embB/|Rv3795/;Q/497/R|embB/|Rv3795/	S_S:KANAMYCIN	S_S:AMIKACIN	S_S:CAPREOMYCIN	S_S:OFLOXACIN	S_S:LEVOFLOXACIN	S_S:MOXIFLOXACIN	S_S:ETHIONAMIDE	R_S:PYRAZINAMIDE
MD122	lineage4	S_S:STREPTOMYCIN	R_R:ISONIAZID:S/315/T|katG/|Rv1908c/	R_R:RIFAMPICIN:S/450/L|rpoB/|Rv0667/	S_S:ETHAMBUTOL	S_S:KANAMYCIN	S_S:AMIKACIN	S_S:CAPREOMYCIN	S_S:OFLOXACIN	S_S:LEVOFLOXACIN	S_S:MOXIFLOXACIN	S_S:ETHIONAMIDE	S_S:PYRAZINAMIDE
MD121	lineage1	R_S:STREPTOMYCIN	R_R:ISONIAZID:S/315/T|katG/|Rv1908c/	R_R:RIFAMPICIN:H/445/Y|rpoB/|Rv0667/	R_R:ETHAMBUTOL:M/306/V|embB/|Rv3795/	S_S:KANAMYCIN	S_S:AMIKACIN	S_S:CAPREOMYCIN	S_S:OFLOXACIN	S_S:LEVOFLOXACIN	S_S:MOXIFLOXACIN	R_S:ETHIONAMIDE	R_R:PYRAZINAMIDE:D/12/G|pncA/|Rv2043c/
MD432	lineage2	R_R:STREPTOMYCIN:K/43/R|rpsL/|Rv0682/	R_R:ISONIAZID:S/315/T|katG/|Rv1908c/	R_R:RIFAMPICIN:D/435/V|rpoB/|Rv0667/	R_R:ETHAMBUTOL:M/306/V|embB/|Rv3795/	S_S:KANAMYCIN	S_S:AMIKACIN	S_S:CAPREOMYCIN	S_S:OFLOXACIN	S_S:LEVOFLOXACIN	S_S:MOXIFLOXACIN	S_S:ETHIONAMIDE	S_S:PYRAZINAMIDE
MD127	lineage4	S_S:STREPTOMYCIN	R_R:ISONIAZID:S/315/T|katG/|Rv1908c/	R_R:RIFAMPICIN:S/450/L|rpoB/|Rv0667/	S_S:ETHAMBUTOL	S_S:KANAMYCIN	S_S:AMIKACIN	S_S:CAPREOMYCIN	S_S:OFLOXACIN	S_S:LEVOFLOXACIN	S_S:MOXIFLOXACIN	S_S:ETHIONAMIDE	S_S:PYRAZINAMIDE
MD126	lineage1	S_S:STREPTOMYCIN	R_R:ISONIAZID:S/315/T|katG/|Rv1908c/	R_R:RIFAMPICIN:S/450/L|rpoB/|Rv0667/	S_R:ETHAMBUTOL:M/306/I|embB/|Rv3795/	S_S:KANAMYCIN	S_S:AMIKACIN	S_S:CAPREOMYCIN	S_S:OFLOXACIN	S_S:LEVOFLOXACIN	S_S:MOXIFLOXACIN	S_S:ETHIONAMIDE	R_S:PYRAZINAMIDE
MD125	lineage1	S_S:STREPTOMYCIN	S_S:ISONIAZID	S_S:RIFAMPICIN	S_S:ETHAMBUTOL	S_S:KANAMYCIN	S_S:AMIKACIN	S_S:CAPREOMYCIN	S_S:OFLOXACIN	S_S:LEVOFLOXACIN	S_S:MOXIFLOXACIN	R_S:ETHIONAMIDE	S_S:PYRAZINAMIDE
MD124	lineage1	S_S:STREPTOMYCIN	R_R:ISONIAZID:S/315/T|katG/|Rv1908c/	S_R:RIFAMPICIN:L/452/P|rpoB/|Rv0667/	S_S:ETHAMBUTOL	S_S:KANAMYCIN	S_S:AMIKACIN	S_S:CAPREOMYCIN	S_S:OFLOXACIN	S_S:LEVOFLOXACIN	S_S:MOXIFLOXACIN	S_S:ETHIONAMIDE	S_S:PYRAZINAMIDE
MD115	lineage3	R_S:STREPTOMYCIN	R_R:ISONIAZID:S/315/T|katG/|Rv1908c/	R_R:RIFAMPICIN:S/450/L|rpoB/|Rv0667/	S_R:ETHAMBUTOL:M/306/I|embB/|Rv3795/	S_S:KANAMYCIN	S_S:AMIKACIN	S_S:CAPREOMYCIN	S_S:OFLOXACIN	S_S:LEVOFLOXACIN	S_S:MOXIFLOXACIN	S_S:ETHIONAMIDE	S_S:PYRAZINAMIDE
MD147	lineage1	S_S:STREPTOMYCIN	R_R:ISONIAZID:S/315/T|katG/|Rv1908c/	R_R:RIFAMPICIN:S/450/L|rpoB/|Rv0667/	S_S:ETHAMBUTOL	S_S:KANAMYCIN	S_S:AMIKACIN	S_S:CAPREOMYCIN	S_S:OFLOXACIN	S_S:LEVOFLOXACIN	S_S:MOXIFLOXACIN	S_S:ETHIONAMIDE	S_S:PYRAZINAMIDE
MD440	lineage1	S_S:STREPTOMYCIN	R_R:ISONIAZID:S/315/T|katG/|Rv1908c/	R_R:RIFAMPICIN:S/450/L|rpoB/|Rv0667/	S_S:ETHAMBUTOL	S_S:KANAMYCIN	S_S:AMIKACIN	S_S:CAPREOMYCIN	S_S:OFLOXACIN	S_S:LEVOFLOXACIN	S_S:MOXIFLOXACIN	S_S:ETHIONAMIDE	R_S:PYRAZINAMIDE
MD113	lineage3	R_R:STREPTOMYCIN:K/88/R|rpsL/|Rv0682/	R_R:ISONIAZID:S/315/T|katG/|Rv1908c/	R_R:RIFAMPICIN:L/452/P|rpoB/|Rv0667/	R_R:ETHAMBUTOL:M/306/I|embB/|Rv3795/	R_S:KANAMYCIN	R_S:AMIKACIN	R_S:CAPREOMYCIN	S_S:OFLOXACIN	S_S:LEVOFLOXACIN	R_S:MOXIFLOXACIN	R_S:ETHIONAMIDE	S_S:PYRAZINAMIDE
MD442	lineage3	S_S:STREPTOMYCIN	R_R:ISONIAZID:S/315/T|katG/|Rv1908c/	R_R:RIFAMPICIN:S/450/L|rpoB/|Rv0667/	S_S:ETHAMBUTOL	S_S:KANAMYCIN	S_S:AMIKACIN	S_S:CAPREOMYCIN	S_S:OFLOXACIN	S_S:LEVOFLOXACIN	S_S:MOXIFLOXACIN	S_S:ETHIONAMIDE	S_S:PYRAZINAMIDE
MD443	lineage1	S_S:STREPTOMYCIN	R_R:ISONIAZID:C/-15/T|fabG1/|Rv1483/	R_R:RIFAMPICIN:S/450/L|rpoB/|Rv0667/	S_R:ETHAMBUTOL:I/450/M|embB/|Rv3795/	S_S:KANAMYCIN	S_S:AMIKACIN	S_S:CAPREOMYCIN	S_S:OFLOXACIN	S_S:LEVOFLOXACIN	S_S:MOXIFLOXACIN	R_R:ETHIONAMIDE:C/-15/T|fabG1/|Rv1483/	S_S:PYRAZINAMIDE
MD446	lineage1	S_S:STREPTOMYCIN	R_R:ISONIAZID:S/315/T|katG/|Rv1908c/	R_R:RIFAMPICIN:S/450/W|rpoB/|Rv0667/	S_R:ETHAMBUTOL:C/-16/G|embA/|Rv3794/	S_S:KANAMYCIN	S_S:AMIKACIN	S_S:CAPREOMYCIN	S_S:OFLOXACIN	S_S:LEVOFLOXACIN	S_S:MOXIFLOXACIN	S_S:ETHIONAMIDE	S_S:PYRAZINAMIDE
MD228	lineage1	S_S:STREPTOMYCIN	R_R:ISONIAZID:S/315/T|katG/|Rv1908c/	R_R:RIFAMPICIN:S/450/L|rpoB/|Rv0667/	R_R:ETHAMBUTOL:Y/319/S|embB/|Rv3795/	S_S:KANAMYCIN	S_S:AMIKACIN	S_S:CAPREOMYCIN	S_S:OFLOXACIN	S_S:LEVOFLOXACIN	S_S:MOXIFLOXACIN	S_S:ETHIONAMIDE	R_R:PYRAZINAMIDE:CG/394/CGG|pncA/|Rv2043c/;T/76/P|pncA/|Rv2043c/
MD229	lineage1	S_S:STREPTOMYCIN	R_R:ISONIAZID:S/315/T|katG/|Rv1908c/	R_R:RIFAMPICIN:GCTGAGCCAA/1287/G|rpoB/|Rv0667/	S_R:ETHAMBUTOL:Y/334/H|embB/|Rv3795/	S_S:KANAMYCIN	S_S:AMIKACIN	S_S:CAPREOMYCIN	S_S:OFLOXACIN	S_S:LEVOFLOXACIN	S_S:MOXIFLOXACIN	S_S:ETHIONAMIDE	S_S:PYRAZINAMIDE
MD224	lineage3	R_S:STREPTOMYCIN	R_R:ISONIAZID:S/315/T|katG/|Rv1908c/	R_R:RIFAMPICIN:V/359/A|rpoB/|Rv0667/;H/445/C|rpoB/|Rv0667/	S_R:ETHAMBUTOL:M/306/I|embB/|Rv3795/	S_S:KANAMYCIN	S_S:AMIKACIN	S_S:CAPREOMYCIN	S_S:OFLOXACIN	S_S:LEVOFLOXACIN	S_S:MOXIFLOXACIN	S_S:ETHIONAMIDE	R_S:PYRAZINAMIDE
MD225	lineage1	R_R:STREPTOMYCIN:C/513/T|rrs/|Rvnr01/	R_R:ISONIAZID:S/315/T|katG/|Rv1908c/	R_R:RIFAMPICIN:D/435/V|rpoB/|Rv0667/	S_S:ETHAMBUTOL	S_S:KANAMYCIN	S_S:AMIKACIN	S_S:CAPREOMYCIN	S_S:OFLOXACIN	S_S:LEVOFLOXACIN	S_S:MOXIFLOXACIN	S_S:ETHIONAMIDE	S_S:PYRAZINAMIDE
MD226	lineage2	S_S:STREPTOMYCIN	R_S:ISONIAZID	R_R:RIFAMPICIN:H/445/D|rpoB/|Rv0667/	R_R:ETHAMBUTOL:M/306/V|embB/|Rv3795/;G/406/S|embB/|Rv3795/	S_S:KANAMYCIN	S_S:AMIKACIN	S_S:CAPREOMYCIN	S_S:OFLOXACIN	S_S:LEVOFLOXACIN	S_S:MOXIFLOXACIN	S_S:ETHIONAMIDE	S_S:PYRAZINAMIDE
MD227	lineage4	R_S:STREPTOMYCIN	R_R:ISONIAZID:S/315/T|katG/|Rv1908c/	R_R:RIFAMPICIN:Q/432/L|rpoB/|Rv0667/	S_R:ETHAMBUTOL:G/406/S|embB/|Rv3795/	S_S:KANAMYCIN	S_S:AMIKACIN	S_S:CAPREOMYCIN	S_S:OFLOXACIN	S_S:LEVOFLOXACIN	S_S:MOXIFLOXACIN	S_S:ETHIONAMIDE	S_S:PYRAZINAMIDE
MD220	lineage1	S_S:STREPTOMYCIN	R_R:ISONIAZID:S/315/T|katG/|Rv1908c/	S_R:RIFAMPICIN:L/452/P|rpoB/|Rv0667/	R_S:ETHAMBUTOL	S_S:KANAMYCIN	S_S:AMIKACIN	S_S:CAPREOMYCIN	S_S:OFLOXACIN	S_S:LEVOFLOXACIN	S_S:MOXIFLOXACIN	S_S:ETHIONAMIDE	S_S:PYRAZINAMIDE
MD221	lineage1	S_S:STREPTOMYCIN	R_R:ISONIAZID:S/315/T|katG/|Rv1908c/	R_R:RIFAMPICIN:S/441/M|rpoB/|Rv0667/	S_S:ETHAMBUTOL	S_S:KANAMYCIN	S_S:AMIKACIN	S_S:CAPREOMYCIN	S_S:OFLOXACIN	S_S:LEVOFLOXACIN	S_S:MOXIFLOXACIN	S_S:ETHIONAMIDE	S_S:PYRAZINAMIDE
MD222	lineage2	S_S:STREPTOMYCIN	R_S:ISONIAZID	R_R:RIFAMPICIN:S/450/L|rpoB/|Rv0667/	S_S:ETHAMBUTOL	S_S:KANAMYCIN	S_S:AMIKACIN	S_S:CAPREOMYCIN	S_S:OFLOXACIN	S_S:LEVOFLOXACIN	S_S:MOXIFLOXACIN	S_S:ETHIONAMIDE	S_S:PYRAZINAMIDE
MD223	lineage1	S_S:STREPTOMYCIN	R_R:ISONIAZID:S/315/T|katG/|Rv1908c/	R_R:RIFAMPICIN:S/450/L|rpoB/|Rv0667/	S_S:ETHAMBUTOL	S_S:KANAMYCIN	S_S:AMIKACIN	S_S:CAPREOMYCIN	S_S:OFLOXACIN	S_S:LEVOFLOXACIN	S_S:MOXIFLOXACIN	R_S:ETHIONAMIDE	S_S:PYRAZINAMIDE
MD178	lineage3	S_S:STREPTOMYCIN	R_R:ISONIAZID:S/315/T|katG/|Rv1908c/	R_R:RIFAMPICIN:S/450/L|rpoB/|Rv0667/	S_S:ETHAMBUTOL	S_S:KANAMYCIN	S_S:AMIKACIN	S_S:CAPREOMYCIN	S_S:OFLOXACIN	S_S:LEVOFLOXACIN	S_S:MOXIFLOXACIN	S_S:ETHIONAMIDE	S_S:PYRAZINAMIDE
MD381	lineage2	R_R:STREPTOMYCIN:K/43/R|rpsL/|Rv0682/	R_R:ISONIAZID:S/315/T|katG/|Rv1908c/	R_R:RIFAMPICIN:S/450/L|rpoB/|Rv0667/	R_R:ETHAMBUTOL:M/306/V|embB/|Rv3795/	S_S:KANAMYCIN	S_S:AMIKACIN	S_S:CAPREOMYCIN	R_R:OFLOXACIN:D/94/G|gyrA/|Rv0006/	R_R:LEVOFLOXACIN:D/94/G|gyrA/|Rv0006/	R_R:MOXIFLOXACIN:D/94/G|gyrA/|Rv0006/	R_S:ETHIONAMIDE	R_R:PYRAZINAMIDE:A/-11/G|pncA/|Rv2043c/
MD380	lineage2	R_R:STREPTOMYCIN:K/43/R|rpsL/|Rv0682/	R_R:ISONIAZID:S/315/T|katG/|Rv1908c/	R_R:RIFAMPICIN:S/450/L|rpoB/|Rv0667/	R_R:ETHAMBUTOL:C/-12/T|embA/|Rv3794/;M/306/V|embB/|Rv3795/	S_S:KANAMYCIN	S_S:AMIKACIN	S_S:CAPREOMYCIN	S_S:OFLOXACIN	S_S:LEVOFLOXACIN	S_S:MOXIFLOXACIN	R_S:ETHIONAMIDE	S_S:PYRAZINAMIDE
MD508	lineage3	S_S:STREPTOMYCIN	R_R:ISONIAZID:D/94/A|katG/|Rv1908c/	R_R:RIFAMPICIN:S/450/L|rpoB/|Rv0667/	S_R:ETHAMBUTOL:M/306/I|embB/|Rv3795/	S_S:KANAMYCIN	S_S:AMIKACIN	S_S:CAPREOMYCIN	S_S:OFLOXACIN	S_S:LEVOFLOXACIN	S_S:MOXIFLOXACIN	S_S:ETHIONAMIDE	S_S:PYRAZINAMIDE
MD170	lineage4	S_S:STREPTOMYCIN	R_R:ISONIAZID:L/378/P|katG/|Rv1908c/	R_R:RIFAMPICIN:S/450/L|rpoB/|Rv0667/	S_S:ETHAMBUTOL	S_S:KANAMYCIN	S_S:AMIKACIN	S_S:CAPREOMYCIN	S_S:OFLOXACIN	S_S:LEVOFLOXACIN	S_S:MOXIFLOXACIN	S_S:ETHIONAMIDE	S_S:PYRAZINAMIDE
MD389	lineage2	R_R:STREPTOMYCIN:K/43/R|rpsL/|Rv0682/	R_R:ISONIAZID:C/-15/T|fabG1/|Rv1483/;S/315/T|katG/|Rv1908c/	R_R:RIFAMPICIN:S/450/L|rpoB/|Rv0667/	R_R:ETHAMBUTOL:Q/497/R|embB/|Rv3795/	S_S:KANAMYCIN	S_S:AMIKACIN	S_S:CAPREOMYCIN	S_S:OFLOXACIN	S_S:LEVOFLOXACIN	S_S:MOXIFLOXACIN	R_R:ETHIONAMIDE:C/-15/T|fabG1/|Rv1483/	R_R:PYRAZINAMIDE:G/132/A|pncA/|Rv2043c/
MD078	lineage1	S_S:STREPTOMYCIN	R_R:ISONIAZID:S/315/T|katG/|Rv1908c/	R_R:RIFAMPICIN:H/445/Y|rpoB/|Rv0667/	S_R:ETHAMBUTOL:C/-12/T|embA/|Rv3794/	S_S:KANAMYCIN	S_S:AMIKACIN	S_S:CAPREOMYCIN	S_S:OFLOXACIN	S_S:LEVOFLOXACIN	S_S:MOXIFLOXACIN	R_S:ETHIONAMIDE	S_S:PYRAZINAMIDE
MD388	lineage2	S_S:STREPTOMYCIN	S_S:ISONIAZID	S_S:RIFAMPICIN	S_S:ETHAMBUTOL	S_S:KANAMYCIN	S_S:AMIKACIN	S_S:CAPREOMYCIN	S_S:OFLOXACIN	S_S:LEVOFLOXACIN	S_S:MOXIFLOXACIN	S_S:ETHIONAMIDE	S_S:PYRAZINAMIDE
MD319	lineage1	R_R:STREPTOMYCIN:A/514/C|rrs/|Rvnr01/	R_R:ISONIAZID:C/-15/T|fabG1/|Rv1483/	R_R:RIFAMPICIN:H/445/L|rpoB/|Rv0667/	S_S:ETHAMBUTOL	S_S:KANAMYCIN	S_S:AMIKACIN	S_S:CAPREOMYCIN	S_S:OFLOXACIN	S_S:LEVOFLOXACIN	S_S:MOXIFLOXACIN	S_R:ETHIONAMIDE:C/-15/T|fabG1/|Rv1483/;I/21/T|inhA/|Rv1484/	S_S:PYRAZINAMIDE
MD310	lineage2	R_R:STREPTOMYCIN:K/43/R|rpsL/|Rv0682/	R_R:ISONIAZID:C/-15/T|fabG1/|Rv1483/;S/315/T|katG/|Rv1908c/	R_R:RIFAMPICIN:S/450/L|rpoB/|Rv0667/	R_R:ETHAMBUTOL:C/-11/A|embA/|Rv3794/;M/306/V|embB/|Rv3795/	S_S:KANAMYCIN	S_S:AMIKACIN	S_S:CAPREOMYCIN	S_R:OFLOXACIN:A/90/V|gyrA/|Rv0006/	S_R:LEVOFLOXACIN:A/90/V|gyrA/|Rv0006/	S_R:MOXIFLOXACIN:A/90/V|gyrA/|Rv0006/	S_R:ETHIONAMIDE:C/-15/T|fabG1/|Rv1483/	R_R:PYRAZINAMIDE:L/27/P|pncA/|Rv2043c/
MD311	lineage3	S_S:STREPTOMYCIN	R_R:ISONIAZID:C/-15/T|fabG1/|Rv1483/;S/315/T|katG/|Rv1908c/	S_S:RIFAMPICIN	S_R:ETHAMBUTOL:M/306/V|embB/|Rv3795/	S_S:KANAMYCIN	S_S:AMIKACIN	S_S:CAPREOMYCIN	S_S:OFLOXACIN	S_S:LEVOFLOXACIN	S_S:MOXIFLOXACIN	R_R:ETHIONAMIDE:C/-15/T|fabG1/|Rv1483/	S_S:PYRAZINAMIDE
MD312	lineage2	R_R:STREPTOMYCIN:K/43/R|rpsL/|Rv0682/	R_R:ISONIAZID:S/315/T|katG/|Rv1908c/	R_R:RIFAMPICIN:S/450/L|rpoB/|Rv0667/	R_R:ETHAMBUTOL:M/306/V|embB/|Rv3795/	S_S:KANAMYCIN	S_S:AMIKACIN	S_S:CAPREOMYCIN	R_R:OFLOXACIN:D/94/G|gyrA/|Rv0006/	R_R:LEVOFLOXACIN:D/94/G|gyrA/|Rv0006/	R_R:MOXIFLOXACIN:D/94/G|gyrA/|Rv0006/	S_S:ETHIONAMIDE	R_R:PYRAZINAMIDE:G/78/V|pncA/|Rv2043c/
MD313	lineage1	S_S:STREPTOMYCIN	S_S:ISONIAZID	S_R:RIFAMPICIN:L/452/P|rpoB/|Rv0667/	S_S:ETHAMBUTOL	S_S:KANAMYCIN	S_S:AMIKACIN	S_S:CAPREOMYCIN	S_S:OFLOXACIN	S_S:LEVOFLOXACIN	S_S:MOXIFLOXACIN	S_S:ETHIONAMIDE	S_S:PYRAZINAMIDE
MD314	lineage2	S_S:STREPTOMYCIN	R_R:ISONIAZID:S/315/T|katG/|Rv1908c/	S_R:RIFAMPICIN:L/452/P|rpoB/|Rv0667/	S_R:ETHAMBUTOL:G/406/A|embB/|Rv3795/	S_S:KANAMYCIN	S_S:AMIKACIN	S_S:CAPREOMYCIN	S_S:OFLOXACIN	S_S:LEVOFLOXACIN	S_S:MOXIFLOXACIN	S_S:ETHIONAMIDE	S_S:PYRAZINAMIDE
MD315	lineage1	S_S:STREPTOMYCIN	R_R:ISONIAZID:S/315/T|katG/|Rv1908c/	R_R:RIFAMPICIN:H/445/Y|rpoB/|Rv0667/	S_S:ETHAMBUTOL	S_S:KANAMYCIN	S_S:AMIKACIN	S_S:CAPREOMYCIN	S_S:OFLOXACIN	S_S:LEVOFLOXACIN	S_S:MOXIFLOXACIN	S_S:ETHIONAMIDE	S_S:PYRAZINAMIDE
MD316	lineage1	S_S:STREPTOMYCIN	R_R:ISONIAZID:S/315/T|katG/|Rv1908c/	R_R:RIFAMPICIN:H/445/Y|rpoB/|Rv0667/	S_S:ETHAMBUTOL	S_S:KANAMYCIN	S_S:AMIKACIN	S_S:CAPREOMYCIN	S_S:OFLOXACIN	S_S:LEVOFLOXACIN	S_S:MOXIFLOXACIN	S_R:ETHIONAMIDE:G/413/D|ethA/|Rv3854c/	R_S:PYRAZINAMIDE
MD317	lineage4	S_S:STREPTOMYCIN	R_S:ISONIAZID	R_R:RIFAMPICIN:S/450/L|rpoB/|Rv0667/	S_S:ETHAMBUTOL	S_S:KANAMYCIN	S_S:AMIKACIN	S_S:CAPREOMYCIN	R_R:OFLOXACIN:D/94/Y|gyrA/|Rv0006/	R_R:LEVOFLOXACIN:D/94/Y|gyrA/|Rv0006/	R_R:MOXIFLOXACIN:D/94/Y|gyrA/|Rv0006/	S_S:ETHIONAMIDE	S_S:PYRAZINAMIDE
MD004	lineage1	S_R:STREPTOMYCIN:C/1402/T|rrs/|Rvnr01/	R_R:ISONIAZID:S/315/T|katG/|Rv1908c/	R_R:RIFAMPICIN:S/450/L|rpoB/|Rv0667/	R_R:ETHAMBUTOL:D/354/A|embB/|Rv3795/;Q/497/P|embB/|Rv3795/	S_R:KANAMYCIN:G/10/GT|rrs/|Rvnr01/;C/1402/T|rrs/|Rvnr01/	S_R:AMIKACIN:C/1402/T|rrs/|Rvnr01/	R_R:CAPREOMYCIN:C/1402/T|rrs/|Rvnr01/	R_R:OFLOXACIN:D/94/A|gyrA/|Rv0006/	R_R:LEVOFLOXACIN:D/94/A|gyrA/|Rv0006/	R_R:MOXIFLOXACIN:D/94/A|gyrA/|Rv0006/	R_S:ETHIONAMIDE	R_R:PYRAZINAMIDE:L/159/V|pncA/|Rv2043c/
MD005	lineage4	R_R:STREPTOMYCIN:A/906/G|rrs/|Rvnr01/	R_R:ISONIAZID:S/315/R|katG/|Rv1908c/	R_R:RIFAMPICIN:H/445/D|rpoB/|Rv0667/	R_R:ETHAMBUTOL:Q/497/K|embB/|Rv3795/;D/1024/N|embB/|Rv3795/	S_S:KANAMYCIN	S_S:AMIKACIN	S_R:CAPREOMYCIN:CGG/125/CGGGG|tlyA/|Rv1694/	R_R:OFLOXACIN:T/500/N|gyrB/|Rv0005/;D/89/N|gyrA/|Rv0006/	R_R:LEVOFLOXACIN:T/500/N|gyrB/|Rv0005/;D/89/N|gyrA/|Rv0006/	R_R:MOXIFLOXACIN:T/500/N|gyrB/|Rv0005/;D/89/N|gyrA/|Rv0006/	R_R:ETHIONAMIDE:GGCTCAGGAACA/799/G|ethA/|Rv3854c/;GC/753/GCC|ethA/|Rv3854c/	R_R:PYRAZINAMIDE:ACGACGAGGAATAGTCCG/202/ACGACGAGGAATAGTCCGACGAGGAATAGTCCG|pncA/|Rv2043c/
MD006	lineage4	R_R:STREPTOMYCIN:A/514/C|rrs/|Rvnr01/;A/1401/G|rrs/|Rvnr01/	R_R:ISONIAZID:S/315/T|katG/|Rv1908c/;W/91/R|katG/|Rv1908c/	R_R:RIFAMPICIN:H/445/D|rpoB/|Rv0667/	R_R:ETHAMBUTOL:M/306/I|embB/|Rv3795/	R_R:KANAMYCIN:A/1401/G|rrs/|Rvnr01/	R_R:AMIKACIN:A/1401/G|rrs/|Rvnr01/	S_R:CAPREOMYCIN:A/1401/G|rrs/|Rvnr01/	R_R:OFLOXACIN:D/94/N|gyrA/|Rv0006/	R_R:LEVOFLOXACIN:D/94/N|gyrA/|Rv0006/	R_R:MOXIFLOXACIN:D/94/N|gyrA/|Rv0006/	R_S:ETHIONAMIDE	R_R:PYRAZINAMIDE:F/81/V|pncA/|Rv2043c/
MD007	lineage3	S_S:STREPTOMYCIN	R_R:ISONIAZID:S/315/T|katG/|Rv1908c/	R_R:RIFAMPICIN:S/450/F|rpoB/|Rv0667/	R_R:ETHAMBUTOL:M/306/I|embB/|Rv3795/	S_S:KANAMYCIN	S_S:AMIKACIN	S_S:CAPREOMYCIN	S_S:OFLOXACIN	S_S:LEVOFLOXACIN	S_S:MOXIFLOXACIN	S_S:ETHIONAMIDE	S_S:PYRAZINAMIDE
MD001	lineage2	R_R:STREPTOMYCIN:K/43/R|rpsL/|Rv0682/;A/1401/G|rrs/|Rvnr01/	R_S:ISONIAZID	R_R:RIFAMPICIN:D/435/V|rpoB/|Rv0667/	S_S:ETHAMBUTOL	R_R:KANAMYCIN:A/1401/G|rrs/|Rvnr01/	R_R:AMIKACIN:A/1401/G|rrs/|Rvnr01/	R_R:CAPREOMYCIN:A/1401/G|rrs/|Rvnr01/	S_S:OFLOXACIN	S_S:LEVOFLOXACIN	S_S:MOXIFLOXACIN	S_S:ETHIONAMIDE	S_S:PYRAZINAMIDE
MD169	lineage1	S_S:STREPTOMYCIN	S_S:ISONIAZID	S_S:RIFAMPICIN	S_S:ETHAMBUTOL	S_S:KANAMYCIN	S_S:AMIKACIN	S_S:CAPREOMYCIN	S_S:OFLOXACIN	S_S:LEVOFLOXACIN	S_S:MOXIFLOXACIN	S_S:ETHIONAMIDE	S_S:PYRAZINAMIDE
MD168	lineage1	S_S:STREPTOMYCIN	R_R:ISONIAZID:T/-8/A|fabG1/|Rv1483/;S/315/T|katG/|Rv1908c/	S_S:RIFAMPICIN	R_R:ETHAMBUTOL:M/306/V|embB/|Rv3795/	S_S:KANAMYCIN	S_S:AMIKACIN	S_S:CAPREOMYCIN	S_S:OFLOXACIN	S_S:LEVOFLOXACIN	S_S:MOXIFLOXACIN	S_S:ETHIONAMIDE	R_R:PYRAZINAMIDE:H/82/D|pncA/|Rv2043c/
MD167	lineage3	S_S:STREPTOMYCIN	R_R:ISONIAZID:S/315/T|katG/|Rv1908c/	R_R:RIFAMPICIN:S/450/L|rpoB/|Rv0667/	S_R:ETHAMBUTOL:Q/497/R|embB/|Rv3795/	S_S:KANAMYCIN	S_S:AMIKACIN	S_S:CAPREOMYCIN	S_S:OFLOXACIN	S_S:LEVOFLOXACIN	S_S:MOXIFLOXACIN	S_S:ETHIONAMIDE	S_S:PYRAZINAMIDE
MD166	lineage1	S_S:STREPTOMYCIN	R_R:ISONIAZID:S/315/T|katG/|Rv1908c/	S_S:RIFAMPICIN	S_S:ETHAMBUTOL	S_S:KANAMYCIN	S_S:AMIKACIN	S_S:CAPREOMYCIN	S_S:OFLOXACIN	S_S:LEVOFLOXACIN	S_S:MOXIFLOXACIN	S_S:ETHIONAMIDE	S_S:PYRAZINAMIDE
MD165	lineage1	S_S:STREPTOMYCIN	R_R:ISONIAZID:CCCG/369/CCCGCCG|katG/|Rv1908c/	S_R:RIFAMPICIN:M/434/I|rpoB/|Rv0667/;D/435/G|rpoB/|Rv0667/	S_S:ETHAMBUTOL	S_S:KANAMYCIN	S_S:AMIKACIN	S_S:CAPREOMYCIN	S_S:OFLOXACIN	S_S:LEVOFLOXACIN	S_S:MOXIFLOXACIN	R_S:ETHIONAMIDE	S_S:PYRAZINAMIDE
MD164	lineage3	R_S:STREPTOMYCIN	R_R:ISONIAZID:S/315/T|katG/|Rv1908c/	S_S:RIFAMPICIN	S_S:ETHAMBUTOL	S_S:KANAMYCIN	S_S:AMIKACIN	S_S:CAPREOMYCIN	S_S:OFLOXACIN	S_S:LEVOFLOXACIN	S_S:MOXIFLOXACIN	S_S:ETHIONAMIDE	S_S:PYRAZINAMIDE
MD008	lineage4	S_S:STREPTOMYCIN	R_R:ISONIAZID:S/315/T|katG/|Rv1908c/	R_R:RIFAMPICIN:S/450/L|rpoB/|Rv0667/	S_R:ETHAMBUTOL:G/406/S|embB/|Rv3795/	S_S:KANAMYCIN	S_S:AMIKACIN	S_S:CAPREOMYCIN	S_S:OFLOXACIN	S_S:LEVOFLOXACIN	S_S:MOXIFLOXACIN	S_S:ETHIONAMIDE	S_R:PYRAZINAMIDE:V/180/F|pncA/|Rv2043c/
MD162	lineage2	S_S:STREPTOMYCIN	R_S:ISONIAZID	S_R:RIFAMPICIN:L/430/P|rpoB/|Rv0667/	S_S:ETHAMBUTOL	S_S:KANAMYCIN	S_S:AMIKACIN	S_S:CAPREOMYCIN	R_R:OFLOXACIN:A/90/V|gyrA/|Rv0006/	R_R:LEVOFLOXACIN:A/90/V|gyrA/|Rv0006/	R_R:MOXIFLOXACIN:A/90/V|gyrA/|Rv0006/	S_S:ETHIONAMIDE	S_S:PYRAZINAMIDE
MD161	lineage1	S_S:STREPTOMYCIN	R_R:ISONIAZID:S/315/N|katG/|Rv1908c/	R_R:RIFAMPICIN:S/450/L|rpoB/|Rv0667/	R_R:ETHAMBUTOL:D/354/A|embB/|Rv3795/	S_S:KANAMYCIN	S_S:AMIKACIN	S_S:CAPREOMYCIN	S_S:OFLOXACIN	S_S:LEVOFLOXACIN	S_S:MOXIFLOXACIN	S_S:ETHIONAMIDE	R_R:PYRAZINAMIDE:S/59/P|pncA/|Rv2043c/
MD160	lineage2	R_R:STREPTOMYCIN:K/43/R|rpsL/|Rv0682/	R_R:ISONIAZID:S/315/T|katG/|Rv1908c/	R_R:RIFAMPICIN:S/450/L|rpoB/|Rv0667/	R_R:ETHAMBUTOL:M/306/V|embB/|Rv3795/	S_S:KANAMYCIN	S_S:AMIKACIN	S_S:CAPREOMYCIN	R_R:OFLOXACIN:D/94/G|gyrA/|Rv0006/	R_R:LEVOFLOXACIN:D/94/G|gyrA/|Rv0006/	R_R:MOXIFLOXACIN:D/94/G|gyrA/|Rv0006/	S_S:ETHIONAMIDE	R_R:PYRAZINAMIDE:TCTC/334/T|pncA/|Rv2043c/
MD369	lineage1	S_S:STREPTOMYCIN	R_R:ISONIAZID:S/315/N|katG/|Rv1908c/	S_R:RIFAMPICIN:L/430/P|rpoB/|Rv0667/	S_S:ETHAMBUTOL	S_S:KANAMYCIN	S_S:AMIKACIN	S_S:CAPREOMYCIN	S_S:OFLOXACIN	S_S:LEVOFLOXACIN	S_S:MOXIFLOXACIN	S_S:ETHIONAMIDE	R_S:PYRAZINAMIDE
MD368	lineage1	R_R:STREPTOMYCIN:A/514/C|rrs/|Rvnr01/|Low depth <20!!	R_R:ISONIAZID:S/315/N|katG/|Rv1908c/	S_R:RIFAMPICIN:L/452/P|rpoB/|Rv0667/	S_S:ETHAMBUTOL	S_S:KANAMYCIN	S_S:AMIKACIN	S_S:CAPREOMYCIN	S_S:OFLOXACIN	S_S:LEVOFLOXACIN	S_S:MOXIFLOXACIN	S_S:ETHIONAMIDE	S_S:PYRAZINAMIDE
MD365	lineage1	S_S:STREPTOMYCIN	S_S:ISONIAZID	S_S:RIFAMPICIN	S_S:ETHAMBUTOL	S_S:KANAMYCIN	S_S:AMIKACIN	S_S:CAPREOMYCIN	S_S:OFLOXACIN	S_S:LEVOFLOXACIN	S_S:MOXIFLOXACIN	S_S:ETHIONAMIDE	S_S:PYRAZINAMIDE
MD364	lineage1	S_S:STREPTOMYCIN	R_R:ISONIAZID:C/-15/T|fabG1/|Rv1483/	S_S:RIFAMPICIN	S_S:ETHAMBUTOL	S_S:KANAMYCIN	S_S:AMIKACIN	S_S:CAPREOMYCIN	S_S:OFLOXACIN	S_S:LEVOFLOXACIN	S_S:MOXIFLOXACIN	R_R:ETHIONAMIDE:C/-15/T|fabG1/|Rv1483/	R_S:PYRAZINAMIDE
MD367	lineage1	S_S:STREPTOMYCIN	R_R:ISONIAZID:S/315/T|katG/|Rv1908c/	S_S:RIFAMPICIN	S_R:ETHAMBUTOL:M/306/I|embB/|Rv3795/	S_S:KANAMYCIN	S_S:AMIKACIN	S_S:CAPREOMYCIN	R_R:OFLOXACIN:D/94/Y|gyrA/|Rv0006/	R_R:LEVOFLOXACIN:D/94/Y|gyrA/|Rv0006/	R_R:MOXIFLOXACIN:D/94/Y|gyrA/|Rv0006/	S_S:ETHIONAMIDE	S_S:PYRAZINAMIDE
MD366	lineage4	R_S:STREPTOMYCIN	S_R:ISONIAZID:S/315/T|katG/|Rv1908c/	S_R:RIFAMPICIN:L/430/P|rpoB/|Rv0667/	S_S:ETHAMBUTOL	S_S:KANAMYCIN	S_S:AMIKACIN	S_S:CAPREOMYCIN	S_S:OFLOXACIN	S_S:LEVOFLOXACIN	S_S:MOXIFLOXACIN	S_S:ETHIONAMIDE	S_S:PYRAZINAMIDE
MD361	lineage1	S_S:STREPTOMYCIN	R_R:ISONIAZID:T/-8/C|fabG1/|Rv1483/;S/315/T|katG/|Rv1908c/	R_R:RIFAMPICIN:D/435/V|rpoB/|Rv0667/	S_S:ETHAMBUTOL	S_S:KANAMYCIN	S_S:AMIKACIN	S_S:CAPREOMYCIN	S_S:OFLOXACIN	S_S:LEVOFLOXACIN	S_S:MOXIFLOXACIN	S_R:ETHIONAMIDE:T/-8/C|fabG1/|Rv1483/	S_S:PYRAZINAMIDE
MD360	lineage3	S_S:STREPTOMYCIN	S_S:ISONIAZID	R_R:RIFAMPICIN:S/450/L|rpoB/|Rv0667/	S_S:ETHAMBUTOL	S_S:KANAMYCIN	S_S:AMIKACIN	S_S:CAPREOMYCIN	S_S:OFLOXACIN	S_S:LEVOFLOXACIN	S_S:MOXIFLOXACIN	S_S:ETHIONAMIDE	S_S:PYRAZINAMIDE
MD363	lineage1	R_S:STREPTOMYCIN	R_R:ISONIAZID:S/315/T|katG/|Rv1908c/	R_R:RIFAMPICIN:H/445/Y|rpoB/|Rv0667/	S_S:ETHAMBUTOL	S_S:KANAMYCIN	S_S:AMIKACIN	S_S:CAPREOMYCIN	S_S:OFLOXACIN	S_S:LEVOFLOXACIN	S_S:MOXIFLOXACIN	S_S:ETHIONAMIDE	S_S:PYRAZINAMIDE
MD362	lineage1	S_S:STREPTOMYCIN	S_S:ISONIAZID	S_S:RIFAMPICIN	S_S:ETHAMBUTOL	S_S:KANAMYCIN	S_S:AMIKACIN	S_S:CAPREOMYCIN	S_S:OFLOXACIN	S_S:LEVOFLOXACIN	S_S:MOXIFLOXACIN	S_S:ETHIONAMIDE	S_S:PYRAZINAMIDE
MD488	lineage1	S_S:STREPTOMYCIN	R_R:ISONIAZID:S/315/T|katG/|Rv1908c/	R_R:RIFAMPICIN:H/445/Y|rpoB/|Rv0667/	S_R:ETHAMBUTOL:M/306/V|embB/|Rv3795/	S_S:KANAMYCIN	S_S:AMIKACIN	S_S:CAPREOMYCIN	S_S:OFLOXACIN	S_S:LEVOFLOXACIN	S_S:MOXIFLOXACIN	S_S:ETHIONAMIDE	S_S:PYRAZINAMIDE
MD489	lineage1	R_R:STREPTOMYCIN:K/43/R|rpsL/|Rv0682/;A/1401/G|rrs/|Rvnr01/	R_R:ISONIAZID:C/-15/T|fabG1/|Rv1483/	R_R:RIFAMPICIN:S/450/L|rpoB/|Rv0667/	R_R:ETHAMBUTOL:M/306/V|embB/|Rv3795/	R_R:KANAMYCIN:A/1401/G|rrs/|Rvnr01/	R_R:AMIKACIN:A/1401/G|rrs/|Rvnr01/	R_R:CAPREOMYCIN:A/1401/G|rrs/|Rvnr01/	S_S:OFLOXACIN	S_S:LEVOFLOXACIN	S_S:MOXIFLOXACIN	R_R:ETHIONAMIDE:C/-15/T|fabG1/|Rv1483/	R_R:PYRAZINAMIDE:A/-11/G|pncA/|Rv2043c/
MD328	lineage1	R_R:STREPTOMYCIN:C/517/T|rrs/|Rvnr01/	R_S:ISONIAZID	R_R:RIFAMPICIN:S/450/L|rpoB/|Rv0667/	S_S:ETHAMBUTOL	S_S:KANAMYCIN	S_S:AMIKACIN	S_S:CAPREOMYCIN	S_S:OFLOXACIN	S_S:LEVOFLOXACIN	S_S:MOXIFLOXACIN	S_S:ETHIONAMIDE	S_S:PYRAZINAMIDE
MD480	lineage3	R_S:STREPTOMYCIN	R_R:ISONIAZID:S/315/T|katG/|Rv1908c/	R_R:RIFAMPICIN:S/450/L|rpoB/|Rv0667/	S_R:ETHAMBUTOL:M/306/V|embB/|Rv3795/	S_S:KANAMYCIN	S_S:AMIKACIN	S_S:CAPREOMYCIN	S_S:OFLOXACIN	S_S:LEVOFLOXACIN	S_S:MOXIFLOXACIN	S_S:ETHIONAMIDE	S_S:PYRAZINAMIDE
MD481	lineage2	S_R:STREPTOMYCIN:A/514/C|rrs/|Rvnr01/	R_R:ISONIAZID:S/315/T|katG/|Rv1908c/	R_R:RIFAMPICIN:Q/432/L|rpoB/|Rv0667/	S_R:ETHAMBUTOL:M/306/V|embB/|Rv3795/	S_S:KANAMYCIN	S_S:AMIKACIN	S_S:CAPREOMYCIN	S_S:OFLOXACIN	S_S:LEVOFLOXACIN	S_S:MOXIFLOXACIN	R_R:ETHIONAMIDE:GCC/1413/GCCC|ethA/|Rv3854c/;GCCC/33/GCC|ethA/|Rv3854c/	S_R:PYRAZINAMIDE:A/-11/G|pncA/|Rv2043c/
MD482	lineage1	S_S:STREPTOMYCIN	R_R:ISONIAZID:GTAGTC/285/G|katG/|Rv1908c/	R_R:RIFAMPICIN:S/450/L|rpoB/|Rv0667/	S_S:ETHAMBUTOL	S_R:KANAMYCIN:C/-8/A|eis/|Rv2416c/	S_S:AMIKACIN	S_S:CAPREOMYCIN	S_S:OFLOXACIN	S_S:LEVOFLOXACIN	S_S:MOXIFLOXACIN	S_S:ETHIONAMIDE	R_S:PYRAZINAMIDE
MD483	lineage1	R_S:STREPTOMYCIN	R_R:ISONIAZID:S/315/T|katG/|Rv1908c/	R_R:RIFAMPICIN:S/450/L|rpoB/|Rv0667/	R_R:ETHAMBUTOL:M/306/V|embB/|Rv3795/	S_S:KANAMYCIN	S_S:AMIKACIN	S_S:CAPREOMYCIN	S_S:OFLOXACIN	S_S:LEVOFLOXACIN	S_S:MOXIFLOXACIN	S_S:ETHIONAMIDE	R_R:PYRAZINAMIDE:V/180/F|pncA/|Rv2043c/
MD484	lineage1	S_S:STREPTOMYCIN	R_S:ISONIAZID	S_R:RIFAMPICIN:L/430/P|rpoB/|Rv0667/	S_R:ETHAMBUTOL:G/406/D|embB/|Rv3795/	S_S:KANAMYCIN	S_S:AMIKACIN	S_S:CAPREOMYCIN	S_R:OFLOXACIN:D/94/G|gyrA/|Rv0006/	S_R:LEVOFLOXACIN:D/94/G|gyrA/|Rv0006/	S_R:MOXIFLOXACIN:D/94/G|gyrA/|Rv0006/	S_S:ETHIONAMIDE	R_S:PYRAZINAMIDE
MD485	lineage1	S_S:STREPTOMYCIN	S_R:ISONIAZID:C/-15/T|fabG1/|Rv1483/	S_R:RIFAMPICIN:H/445/L|rpoB/|Rv0667/	S_S:ETHAMBUTOL	S_S:KANAMYCIN	S_S:AMIKACIN	S_S:CAPREOMYCIN	S_S:OFLOXACIN	S_S:LEVOFLOXACIN	S_S:MOXIFLOXACIN	S_R:ETHIONAMIDE:C/-15/T|fabG1/|Rv1483/	S_S:PYRAZINAMIDE
MD486	lineage2	R_R:STREPTOMYCIN:K/43/R|rpsL/|Rv0682/;G/1484/T|rrs/|Rvnr01/	R_R:ISONIAZID:I/194/T|inhA/|Rv1484/;S/315/T|katG/|Rv1908c/	R_R:RIFAMPICIN:S/450/L|rpoB/|Rv0667/	R_R:ETHAMBUTOL:M/306/V|embB/|Rv3795/	R_R:KANAMYCIN:G/1484/T|rrs/|Rvnr01/	R_R:AMIKACIN:G/1484/T|rrs/|Rvnr01/	R_R:CAPREOMYCIN:G/1484/T|rrs/|Rvnr01/	R_R:OFLOXACIN:D/94/G|gyrA/|Rv0006/	R_R:LEVOFLOXACIN:D/94/G|gyrA/|Rv0006/	R_R:MOXIFLOXACIN:D/94/G|gyrA/|Rv0006/	R_R:ETHIONAMIDE:I/194/T|inhA/|Rv1484/	R_R:PYRAZINAMIDE:K/96/R|pncA/|Rv2043c/
MD487	lineage1	R_S:STREPTOMYCIN	R_S:ISONIAZID	R_S:RIFAMPICIN	S_S:ETHAMBUTOL	S_S:KANAMYCIN	S_S:AMIKACIN	S_S:CAPREOMYCIN	S_S:OFLOXACIN	S_S:LEVOFLOXACIN	S_S:MOXIFLOXACIN	S_S:ETHIONAMIDE	R_S:PYRAZINAMIDE
MD260	lineage1	S_S:STREPTOMYCIN	R_R:ISONIAZID:W/505/R|katG/|Rv1908c/	S_R:RIFAMPICIN:H/445/L|rpoB/|Rv0667/	S_S:ETHAMBUTOL	S_S:KANAMYCIN	S_S:AMIKACIN	S_S:CAPREOMYCIN	S_S:OFLOXACIN	S_S:LEVOFLOXACIN	S_S:MOXIFLOXACIN	S_S:ETHIONAMIDE	S_S:PYRAZINAMIDE
MD261	lineage1	R_S:STREPTOMYCIN	R_R:ISONIAZID:S/315/T|katG/|Rv1908c/	S_S:RIFAMPICIN	S_R:ETHAMBUTOL:H/1002/R|embB/|Rv3795/	S_S:KANAMYCIN	S_S:AMIKACIN	S_S:CAPREOMYCIN	R_R:OFLOXACIN:A/90/V|gyrA/|Rv0006/	R_R:LEVOFLOXACIN:A/90/V|gyrA/|Rv0006/	R_R:MOXIFLOXACIN:A/90/V|gyrA/|Rv0006/	S_S:ETHIONAMIDE	S_S:PYRAZINAMIDE
MD262	lineage4	S_S:STREPTOMYCIN	R_R:ISONIAZID:C/-15/T|fabG1/|Rv1483/;G/-48/A|ahpC/|Rv2428/	R_R:RIFAMPICIN:S/450/L|rpoB/|Rv0667/	S_R:ETHAMBUTOL:M/306/V|embB/|Rv3795/	S_S:KANAMYCIN	S_S:AMIKACIN	S_S:CAPREOMYCIN	R_R:OFLOXACIN:A/90/V|gyrA/|Rv0006/	R_R:LEVOFLOXACIN:A/90/V|gyrA/|Rv0006/	R_R:MOXIFLOXACIN:A/90/V|gyrA/|Rv0006/	R_R:ETHIONAMIDE:C/-15/T|fabG1/|Rv1483/	R_R:PYRAZINAMIDE:V/128/G|pncA/|Rv2043c/
MD263	lineage3	R_R:STREPTOMYCIN:A/514/C|rrs/|Rvnr01/	R_R:ISONIAZID:S/315/T|katG/|Rv1908c/	R_R:RIFAMPICIN:S/450/L|rpoB/|Rv0667/	S_R:ETHAMBUTOL:M/306/I|embB/|Rv3795/	S_S:KANAMYCIN	S_S:AMIKACIN	S_S:CAPREOMYCIN	S_R:OFLOXACIN:H/70/R|gyrA/|Rv0006/	S_R:LEVOFLOXACIN:H/70/R|gyrA/|Rv0006/	S_R:MOXIFLOXACIN:H/70/R|gyrA/|Rv0006/	S_S:ETHIONAMIDE	R_R:PYRAZINAMIDE:C/390/CT|pncA/|Rv2043c/
MD264	lineage4	S_S:STREPTOMYCIN	R_R:ISONIAZID:S/315/T|katG/|Rv1908c/	R_R:RIFAMPICIN:D/435/V|rpoB/|Rv0667/	S_S:ETHAMBUTOL	S_S:KANAMYCIN	S_S:AMIKACIN	S_S:CAPREOMYCIN	S_S:OFLOXACIN	S_S:LEVOFLOXACIN	S_S:MOXIFLOXACIN	S_S:ETHIONAMIDE	S_S:PYRAZINAMIDE
MD265	lineage1	R_S:STREPTOMYCIN	R_R:ISONIAZID:C/-15/T|fabG1/|Rv1483/	R_R:RIFAMPICIN:S/450/L|rpoB/|Rv0667/	R_R:ETHAMBUTOL:M/306/I|embB/|Rv3795/;G/406/C|embB/|Rv3795/	S_S:KANAMYCIN	S_S:AMIKACIN	S_S:CAPREOMYCIN	S_S:OFLOXACIN	S_S:LEVOFLOXACIN	S_S:MOXIFLOXACIN	R_R:ETHIONAMIDE:C/-15/T|fabG1/|Rv1483/;I/21/T|inhA/|Rv1484/	R_R:PYRAZINAMIDE:T/76/P|pncA/|Rv2043c/
MD266	lineage1	R_R:STREPTOMYCIN:K/43/R|rpsL/|Rv0682/	R_R:ISONIAZID:S/315/T|katG/|Rv1908c/	S_S:RIFAMPICIN	S_S:ETHAMBUTOL	S_S:KANAMYCIN	S_S:AMIKACIN	S_S:CAPREOMYCIN	S_S:OFLOXACIN	S_S:LEVOFLOXACIN	S_S:MOXIFLOXACIN	R_S:ETHIONAMIDE	R_S:PYRAZINAMIDE
MD267	lineage1	S_S:STREPTOMYCIN	R_R:ISONIAZID:S/315/T|katG/|Rv1908c/	R_R:RIFAMPICIN:S/450/L|rpoB/|Rv0667/	S_R:ETHAMBUTOL:Y/334/H|embB/|Rv3795/	S_S:KANAMYCIN	S_S:AMIKACIN	S_S:CAPREOMYCIN	S_R:OFLOXACIN:D/94/Y|gyrA/|Rv0006/	S_R:LEVOFLOXACIN:D/94/Y|gyrA/|Rv0006/	S_R:MOXIFLOXACIN:D/94/Y|gyrA/|Rv0006/	S_S:ETHIONAMIDE	R_S:PYRAZINAMIDE
MD268	lineage1	S_S:STREPTOMYCIN	R_R:ISONIAZID:P/232/R|katG/|Rv1908c/	R_R:RIFAMPICIN:S/450/L|rpoB/|Rv0667/	S_R:ETHAMBUTOL:Q/497/P|embB/|Rv3795/	S_S:KANAMYCIN	S_S:AMIKACIN	S_S:CAPREOMYCIN	S_S:OFLOXACIN	S_S:LEVOFLOXACIN	S_S:MOXIFLOXACIN	S_S:ETHIONAMIDE	R_S:PYRAZINAMIDE
MD269	lineage4	S_S:STREPTOMYCIN	R_R:ISONIAZID:S/315/T|katG/|Rv1908c/	R_R:RIFAMPICIN:S/450/L|rpoB/|Rv0667/	S_S:ETHAMBUTOL	S_S:KANAMYCIN	S_S:AMIKACIN	S_S:CAPREOMYCIN	R_R:OFLOXACIN:A/90/V|gyrA/|Rv0006/	R_R:LEVOFLOXACIN:A/90/V|gyrA/|Rv0006/	R_R:MOXIFLOXACIN:A/90/V|gyrA/|Rv0006/	S_S:ETHIONAMIDE	S_S:PYRAZINAMIDE
MD466	lineage1	S_S:STREPTOMYCIN	R_R:ISONIAZID:C/-15/T|fabG1/|Rv1483/	R_R:RIFAMPICIN:S/450/L|rpoB/|Rv0667/	S_S:ETHAMBUTOL	S_S:KANAMYCIN	S_S:AMIKACIN	S_S:CAPREOMYCIN	S_S:OFLOXACIN	S_S:LEVOFLOXACIN	S_S:MOXIFLOXACIN	R_R:ETHIONAMIDE:C/-15/T|fabG1/|Rv1483/	R_S:PYRAZINAMIDE
MD467	lineage1	S_S:STREPTOMYCIN	S_S:ISONIAZID	S_R:RIFAMPICIN:L/430/P|rpoB/|Rv0667/	S_S:ETHAMBUTOL	S_S:KANAMYCIN	S_S:AMIKACIN	S_S:CAPREOMYCIN	S_S:OFLOXACIN	S_S:LEVOFLOXACIN	S_S:MOXIFLOXACIN	S_S:ETHIONAMIDE	S_S:PYRAZINAMIDE
MD464	lineage1	S_S:STREPTOMYCIN	R_S:ISONIAZID	R_R:RIFAMPICIN:S/450/L|rpoB/|Rv0667/	S_S:ETHAMBUTOL	S_S:KANAMYCIN	S_S:AMIKACIN	S_S:CAPREOMYCIN	S_S:OFLOXACIN	S_S:LEVOFLOXACIN	S_S:MOXIFLOXACIN	R_S:ETHIONAMIDE	R_S:PYRAZINAMIDE
MD465	lineage4	R_S:STREPTOMYCIN	R_R:ISONIAZID:C/-15/T|fabG1/|Rv1483/;G/-48/A|ahpC/|Rv2428/	R_R:RIFAMPICIN:S/450/L|rpoB/|Rv0667/	R_R:ETHAMBUTOL:M/306/V|embB/|Rv3795/	S_S:KANAMYCIN	S_S:AMIKACIN	S_S:CAPREOMYCIN	R_R:OFLOXACIN:D/461/N|gyrB/|Rv0005/	S_R:LEVOFLOXACIN:D/461/N|gyrB/|Rv0005/	S_R:MOXIFLOXACIN:D/461/N|gyrB/|Rv0005/	R_R:ETHIONAMIDE:C/-15/T|fabG1/|Rv1483/	S_R:PYRAZINAMIDE:V/128/G|pncA/|Rv2043c/
MD462	lineage2	R_R:STREPTOMYCIN:K/43/R|rpsL/|Rv0682/	R_R:ISONIAZID:C/-15/T|fabG1/|Rv1483/;S/315/T|katG/|Rv1908c/	R_R:RIFAMPICIN:S/450/L|rpoB/|Rv0667/	R_R:ETHAMBUTOL:C/-16/T|embA/|Rv3794/	S_R:KANAMYCIN:C/-12/T|eis/|Rv2416c/	S_S:AMIKACIN	S_S:CAPREOMYCIN	R_R:OFLOXACIN:D/94/G|gyrA/|Rv0006/	R_R:LEVOFLOXACIN:D/94/G|gyrA/|Rv0006/	R_R:MOXIFLOXACIN:D/94/G|gyrA/|Rv0006/	S_R:ETHIONAMIDE:C/-15/T|fabG1/|Rv1483/	R_R:PYRAZINAMIDE:I/5/S|pncA/|Rv2043c/
MD463	lineage3	S_S:STREPTOMYCIN	R_R:ISONIAZID:S/315/T|katG/|Rv1908c/	R_R:RIFAMPICIN:S/450/L|rpoB/|Rv0667/	S_S:ETHAMBUTOL	S_S:KANAMYCIN	S_S:AMIKACIN	S_S:CAPREOMYCIN	R_R:OFLOXACIN:D/94/G|gyrA/|Rv0006/	R_R:LEVOFLOXACIN:D/94/G|gyrA/|Rv0006/	S_R:MOXIFLOXACIN:D/94/G|gyrA/|Rv0006/	S_S:ETHIONAMIDE	S_S:PYRAZINAMIDE
MD460	lineage4	S_S:STREPTOMYCIN	R_R:ISONIAZID:C/-52/T|ahpC/|Rv2428/	R_R:RIFAMPICIN:D/435/V|rpoB/|Rv0667/	S_S:ETHAMBUTOL	S_S:KANAMYCIN	S_S:AMIKACIN	S_S:CAPREOMYCIN	S_S:OFLOXACIN	S_S:LEVOFLOXACIN	S_S:MOXIFLOXACIN	S_S:ETHIONAMIDE	R_R:PYRAZINAMIDE:Y/34/*|pncA/|Rv2043c/;Y/34/*|pncA/|Rv2043c/
MD461	lineage1	S_S:STREPTOMYCIN	R_R:ISONIAZID:C/-15/T|fabG1/|Rv1483/	S_R:RIFAMPICIN:L/452/P|rpoB/|Rv0667/	S_S:ETHAMBUTOL	S_S:KANAMYCIN	S_S:AMIKACIN	S_S:CAPREOMYCIN	S_S:OFLOXACIN	S_S:LEVOFLOXACIN	S_S:MOXIFLOXACIN	R_R:ETHIONAMIDE:C/-15/T|fabG1/|Rv1483/	R_R:PYRAZINAMIDE:G/97/S|pncA/|Rv2043c/
MD501	lineage2	S_S:STREPTOMYCIN	R_R:ISONIAZID:GACCAGCGGCCCAAGGTATC/1293/G|katG/|Rv1908c/;C/-52/T|ahpC/|Rv2428/	R_R:RIFAMPICIN:H/445/D|rpoB/|Rv0667/	S_R:ETHAMBUTOL:M/306/V|embB/|Rv3795/;T/1082/A|embB/|Rv3795/	S_S:KANAMYCIN	S_S:AMIKACIN	S_S:CAPREOMYCIN	S_S:OFLOXACIN	S_S:LEVOFLOXACIN	S_S:MOXIFLOXACIN	S_S:ETHIONAMIDE	S_S:PYRAZINAMIDE
MD500	lineage1	S_S:STREPTOMYCIN	R_R:ISONIAZID:S/315/T|katG/|Rv1908c/	R_R:RIFAMPICIN:S/450/L|rpoB/|Rv0667/	S_S:ETHAMBUTOL	S_S:KANAMYCIN	S_S:AMIKACIN	S_S:CAPREOMYCIN	S_S:OFLOXACIN	S_S:LEVOFLOXACIN	S_S:MOXIFLOXACIN	S_S:ETHIONAMIDE	S_S:PYRAZINAMIDE
MD503	lineage2	S_S:STREPTOMYCIN	R_R:ISONIAZID:S/315/T|katG/|Rv1908c/	S_R:RIFAMPICIN:L/430/P|rpoB/|Rv0667/;I/491/T|rpoB/|Rv0667/	S_S:ETHAMBUTOL	S_S:KANAMYCIN	S_S:AMIKACIN	S_S:CAPREOMYCIN	S_S:OFLOXACIN	S_S:LEVOFLOXACIN	S_S:MOXIFLOXACIN	S_S:ETHIONAMIDE	S_S:PYRAZINAMIDE
MD502	lineage4	R_R:STREPTOMYCIN:K/43/R|rpsL/|Rv0682/	R_R:ISONIAZID:S/315/T|katG/|Rv1908c/	R_R:RIFAMPICIN:S/450/L|rpoB/|Rv0667/	S_R:ETHAMBUTOL:G/406/D|embB/|Rv3795/	S_S:KANAMYCIN	S_S:AMIKACIN	S_S:CAPREOMYCIN	S_S:OFLOXACIN	S_S:LEVOFLOXACIN	S_S:MOXIFLOXACIN	S_S:ETHIONAMIDE	S_S:PYRAZINAMIDE
MD505	lineage3	R_R:STREPTOMYCIN:K/88/R|rpsL/|Rv0682/	R_R:ISONIAZID:S/315/T|katG/|Rv1908c/	S_R:RIFAMPICIN:D/435/Y|rpoB/|Rv0667/	S_S:ETHAMBUTOL	R_S:KANAMYCIN	R_S:AMIKACIN	R_S:CAPREOMYCIN	S_S:OFLOXACIN	S_S:LEVOFLOXACIN	S_S:MOXIFLOXACIN	S_S:ETHIONAMIDE	R_S:PYRAZINAMIDE
MD504	lineage1	S_S:STREPTOMYCIN	R_R:ISONIAZID:T/85/P|katG/|Rv1908c/;C/-52/T|ahpC/|Rv2428/	S_R:RIFAMPICIN:L/430/P|rpoB/|Rv0667/	S_S:ETHAMBUTOL	S_S:KANAMYCIN	S_S:AMIKACIN	S_S:CAPREOMYCIN	S_S:OFLOXACIN	S_S:LEVOFLOXACIN	S_S:MOXIFLOXACIN	S_S:ETHIONAMIDE	S_S:PYRAZINAMIDE
MD468	lineage1	S_S:STREPTOMYCIN	S_S:ISONIAZID	R_R:RIFAMPICIN:S/450/L|rpoB/|Rv0667/	S_S:ETHAMBUTOL	S_S:KANAMYCIN	S_S:AMIKACIN	S_S:CAPREOMYCIN	S_S:OFLOXACIN	S_S:LEVOFLOXACIN	S_S:MOXIFLOXACIN	S_S:ETHIONAMIDE	S_S:PYRAZINAMIDE
MD506	lineage2	S_S:STREPTOMYCIN	R_R:ISONIAZID:S/315/T|katG/|Rv1908c/	S_R:RIFAMPICIN:D/435/Y|rpoB/|Rv0667/	S_S:ETHAMBUTOL	S_S:KANAMYCIN	S_S:AMIKACIN	S_S:CAPREOMYCIN	S_S:OFLOXACIN	S_S:LEVOFLOXACIN	S_S:MOXIFLOXACIN	S_S:ETHIONAMIDE	S_S:PYRAZINAMIDE
MD400	lineage1	S_S:STREPTOMYCIN	S_S:ISONIAZID	S_S:RIFAMPICIN	S_S:ETHAMBUTOL	S_S:KANAMYCIN	S_S:AMIKACIN	S_S:CAPREOMYCIN	S_S:OFLOXACIN	S_S:LEVOFLOXACIN	S_S:MOXIFLOXACIN	S_S:ETHIONAMIDE	R_S:PYRAZINAMIDE
MD215	lineage3	R_R:STREPTOMYCIN:A/514/C|rrs/|Rvnr01/	R_R:ISONIAZID:S/315/T|katG/|Rv1908c/	S_R:RIFAMPICIN:D/435/Y|rpoB/|Rv0667/	S_R:ETHAMBUTOL:Q/497/K|embB/|Rv3795/	S_S:KANAMYCIN	S_S:AMIKACIN	S_S:CAPREOMYCIN	S_S:OFLOXACIN	S_S:LEVOFLOXACIN	S_S:MOXIFLOXACIN	S_R:ETHIONAMIDE:CAAAAA/1048/CAAAA|ethA/|Rv3854c/	S_S:PYRAZINAMIDE
MD214	lineage3	S_S:STREPTOMYCIN	R_S:ISONIAZID	S_R:RIFAMPICIN:D/435/Y|rpoB/|Rv0667/	S_R:ETHAMBUTOL:M/306/I|embB/|Rv3795/	S_S:KANAMYCIN	S_S:AMIKACIN	S_S:CAPREOMYCIN	S_S:OFLOXACIN	S_S:LEVOFLOXACIN	S_S:MOXIFLOXACIN	S_S:ETHIONAMIDE	S_S:PYRAZINAMIDE
MD217	lineage1	S_S:STREPTOMYCIN	R_S:ISONIAZID	R_R:RIFAMPICIN:Q/432/L|rpoB/|Rv0667/	S_S:ETHAMBUTOL	S_S:KANAMYCIN	S_S:AMIKACIN	S_S:CAPREOMYCIN	S_S:OFLOXACIN	S_S:LEVOFLOXACIN	S_S:MOXIFLOXACIN	S_S:ETHIONAMIDE	S_S:PYRAZINAMIDE
MD216	lineage2	R_R:STREPTOMYCIN:K/43/R|rpsL/|Rv0682/	R_R:ISONIAZID:C/-15/T|fabG1/|Rv1483/;S/315/T|katG/|Rv1908c/	R_R:RIFAMPICIN:S/450/L|rpoB/|Rv0667/	R_R:ETHAMBUTOL:Q/497/R|embB/|Rv3795/	S_S:KANAMYCIN	S_S:AMIKACIN	S_S:CAPREOMYCIN	R_S:OFLOXACIN	S_S:LEVOFLOXACIN	S_S:MOXIFLOXACIN	R_R:ETHIONAMIDE:C/-15/T|fabG1/|Rv1483/	R_R:PYRAZINAMIDE:G/132/A|pncA/|Rv2043c/
MD211	lineage3	S_S:STREPTOMYCIN	R_R:ISONIAZID:S/315/T|katG/|Rv1908c/	R_R:RIFAMPICIN:H/445/Y|rpoB/|Rv0667/	S_S:ETHAMBUTOL	S_S:KANAMYCIN	S_S:AMIKACIN	S_S:CAPREOMYCIN	S_S:OFLOXACIN	S_S:LEVOFLOXACIN	S_S:MOXIFLOXACIN	S_S:ETHIONAMIDE	S_S:PYRAZINAMIDE
MD210	lineage1	S_S:STREPTOMYCIN	R_R:ISONIAZID:S/315/N|katG/|Rv1908c/	S_R:RIFAMPICIN:D/435/Y|rpoB/|Rv0667/	S_S:ETHAMBUTOL	S_S:KANAMYCIN	S_S:AMIKACIN	S_S:CAPREOMYCIN	S_S:OFLOXACIN	S_S:LEVOFLOXACIN	S_S:MOXIFLOXACIN	S_S:ETHIONAMIDE	S_S:PYRAZINAMIDE
MD213	lineage1	R_S:STREPTOMYCIN	R_R:ISONIAZID:S/315/I|katG/|Rv1908c/	S_R:RIFAMPICIN:L/452/P|rpoB/|Rv0667/	S_S:ETHAMBUTOL	S_S:KANAMYCIN	S_S:AMIKACIN	S_S:CAPREOMYCIN	S_S:OFLOXACIN	S_S:LEVOFLOXACIN	S_S:MOXIFLOXACIN	S_S:ETHIONAMIDE	R_R:PYRAZINAMIDE:E/107/*|pncA/|Rv2043c/
MD212	lineage2	R_R:STREPTOMYCIN:K/43/R|rpsL/|Rv0682/	R_R:ISONIAZID:C/-15/T|fabG1/|Rv1483/;S/315/T|katG/|Rv1908c/	R_R:RIFAMPICIN:S/450/L|rpoB/|Rv0667/	R_R:ETHAMBUTOL:Q/497/R|embB/|Rv3795/	S_S:KANAMYCIN	S_S:AMIKACIN	S_S:CAPREOMYCIN	S_S:OFLOXACIN	S_S:LEVOFLOXACIN	S_S:MOXIFLOXACIN	S_R:ETHIONAMIDE:C/-15/T|fabG1/|Rv1483/	R_R:PYRAZINAMIDE:G/132/A|pncA/|Rv2043c/
MD219	lineage1	S_S:STREPTOMYCIN	R_R:ISONIAZID:S/94/A|inhA/|Rv1484/	R_R:RIFAMPICIN:S/450/L|rpoB/|Rv0667/	S_R:ETHAMBUTOL:C/-12/T|embA/|Rv3794/	S_S:KANAMYCIN	S_S:AMIKACIN	S_S:CAPREOMYCIN	S_S:OFLOXACIN	S_S:LEVOFLOXACIN	S_S:MOXIFLOXACIN	R_R:ETHIONAMIDE:S/94/A|inhA/|Rv1484/	S_S:PYRAZINAMIDE
MD218	lineage4	R_R:STREPTOMYCIN:K/43/R|rpsL/|Rv0682/	R_R:ISONIAZID:S/315/T|katG/|Rv1908c/	R_R:RIFAMPICIN:Q/432/L|rpoB/|Rv0667/	S_S:ETHAMBUTOL	S_S:KANAMYCIN	S_S:AMIKACIN	S_S:CAPREOMYCIN	S_S:OFLOXACIN	S_S:LEVOFLOXACIN	S_S:MOXIFLOXACIN	S_S:ETHIONAMIDE	S_S:PYRAZINAMIDE
MD185	lineage1	S_S:STREPTOMYCIN	R_R:ISONIAZID:S/315/T|katG/|Rv1908c/	R_R:RIFAMPICIN:S/450/L|rpoB/|Rv0667/	R_R:ETHAMBUTOL:M/306/I|embB/|Rv3795/	S_S:KANAMYCIN	S_S:AMIKACIN	S_S:CAPREOMYCIN	S_S:OFLOXACIN	S_S:LEVOFLOXACIN	S_S:MOXIFLOXACIN	S_S:ETHIONAMIDE	R_R:PYRAZINAMIDE:T/167/I|pncA/|Rv2043c/
MD184	lineage2	R_R:STREPTOMYCIN:K/43/R|rpsL/|Rv0682/	R_R:ISONIAZID:C/-15/T|fabG1/|Rv1483/;S/315/T|katG/|Rv1908c/	R_R:RIFAMPICIN:S/450/L|rpoB/|Rv0667/	R_R:ETHAMBUTOL:C/-11/A|embA/|Rv3794/;M/306/V|embB/|Rv3795/	S_S:KANAMYCIN	S_S:AMIKACIN	S_S:CAPREOMYCIN	R_R:OFLOXACIN:D/94/G|gyrA/|Rv0006/	R_R:LEVOFLOXACIN:D/94/G|gyrA/|Rv0006/	R_R:MOXIFLOXACIN:D/94/G|gyrA/|Rv0006/	R_R:ETHIONAMIDE:C/-15/T|fabG1/|Rv1483/;ATCGGCCCGACGAAATCCTCCGAGCCGGCGAATCTCGGC/482/ATCGGC|ethA/|Rv3854c/	R_R:PYRAZINAMIDE:L/27/P|pncA/|Rv2043c/
MD187	lineage3	S_S:STREPTOMYCIN	R_R:ISONIAZID:S/315/T|katG/|Rv1908c/	R_R:RIFAMPICIN:S/450/L|rpoB/|Rv0667/	S_S:ETHAMBUTOL	S_S:KANAMYCIN	S_S:AMIKACIN	S_S:CAPREOMYCIN	S_S:OFLOXACIN	S_S:LEVOFLOXACIN	S_S:MOXIFLOXACIN	S_S:ETHIONAMIDE	S_S:PYRAZINAMIDE
MD186	lineage2	S_S:STREPTOMYCIN	R_S:ISONIAZID	R_R:RIFAMPICIN:GAGCCAATTCA/1290/GA|rpoB/|Rv0667/;D/435/A|rpoB/|Rv0667/	S_R:ETHAMBUTOL:E/504/D|embB/|Rv3795/	S_S:KANAMYCIN	S_S:AMIKACIN	S_S:CAPREOMYCIN	S_S:OFLOXACIN	S_S:LEVOFLOXACIN	S_S:MOXIFLOXACIN	S_S:ETHIONAMIDE	S_S:PYRAZINAMIDE
MD180	lineage1	R_R:STREPTOMYCIN:K/43/R|rpsL/|Rv0682/	R_R:ISONIAZID:S/315/T|katG/|Rv1908c/	R_R:RIFAMPICIN:H/445/D|rpoB/|Rv0667/	S_S:ETHAMBUTOL	S_S:KANAMYCIN	S_S:AMIKACIN	S_S:CAPREOMYCIN	S_S:OFLOXACIN	S_S:LEVOFLOXACIN	S_S:MOXIFLOXACIN	S_S:ETHIONAMIDE	S_S:PYRAZINAMIDE
MD183	lineage1	R_R:STREPTOMYCIN:K/88/R|rpsL/|Rv0682/	R_R:ISONIAZID:C/-15/T|fabG1/|Rv1483/;S/315/T|katG/|Rv1908c/	R_R:RIFAMPICIN:H/445/Y|rpoB/|Rv0667/	S_R:ETHAMBUTOL:G/406/A|embB/|Rv3795/	S_S:KANAMYCIN	S_S:AMIKACIN	S_S:CAPREOMYCIN	S_S:OFLOXACIN	S_S:LEVOFLOXACIN	S_S:MOXIFLOXACIN	R_R:ETHIONAMIDE:C/-15/T|fabG1/|Rv1483/	R_S:PYRAZINAMIDE
MD182	lineage1	S_S:STREPTOMYCIN	R_R:ISONIAZID:S/315/T|katG/|Rv1908c/	R_R:RIFAMPICIN:S/441/L|rpoB/|Rv0667/	S_R:ETHAMBUTOL:M/306/V|embB/|Rv3795/	S_S:KANAMYCIN	S_S:AMIKACIN	S_S:CAPREOMYCIN	R_R:OFLOXACIN:D/94/Y|gyrA/|Rv0006/	R_R:LEVOFLOXACIN:D/94/Y|gyrA/|Rv0006/	R_R:MOXIFLOXACIN:D/94/Y|gyrA/|Rv0006/	S_S:ETHIONAMIDE	R_R:PYRAZINAMIDE:L/151/S|pncA/|Rv2043c/
MD189	lineage1	S_S:STREPTOMYCIN	R_R:ISONIAZID:S/315/T|katG/|Rv1908c/	S_S:RIFAMPICIN	S_S:ETHAMBUTOL	S_S:KANAMYCIN	S_S:AMIKACIN	S_S:CAPREOMYCIN	S_S:OFLOXACIN	S_S:LEVOFLOXACIN	S_S:MOXIFLOXACIN	S_S:ETHIONAMIDE	S_S:PYRAZINAMIDE
MD188	lineage1	S_S:STREPTOMYCIN	S_S:ISONIAZID	R_R:RIFAMPICIN:L/430/P|rpoB/|Rv0667/	S_S:ETHAMBUTOL	S_S:KANAMYCIN	S_S:AMIKACIN	S_S:CAPREOMYCIN	S_S:OFLOXACIN	S_S:LEVOFLOXACIN	S_S:MOXIFLOXACIN	S_S:ETHIONAMIDE	S_S:PYRAZINAMIDE
MD321	lineage3	S_S:STREPTOMYCIN	R_R:ISONIAZID:S/315/N|katG/|Rv1908c/	R_R:RIFAMPICIN:S/450/L|rpoB/|Rv0667/	S_R:ETHAMBUTOL:D/1024/N|embB/|Rv3795/	S_S:KANAMYCIN	S_S:AMIKACIN	S_S:CAPREOMYCIN	R_R:OFLOXACIN:A/90/V|gyrA/|Rv0006/	S_R:LEVOFLOXACIN:A/90/V|gyrA/|Rv0006/	S_R:MOXIFLOXACIN:A/90/V|gyrA/|Rv0006/	S_S:ETHIONAMIDE	S_S:PYRAZINAMIDE
MD049	lineage2	R_R:STREPTOMYCIN:K/43/R|rpsL/|Rv0682/	R_R:ISONIAZID:S/315/T|katG/|Rv1908c/	R_R:RIFAMPICIN:S/450/L|rpoB/|Rv0667/	S_R:ETHAMBUTOL:M/306/V|embB/|Rv3795/	S_S:KANAMYCIN	S_S:AMIKACIN	S_S:CAPREOMYCIN	R_R:OFLOXACIN:A/90/V|gyrA/|Rv0006/	S_R:LEVOFLOXACIN:A/90/V|gyrA/|Rv0006/	S_R:MOXIFLOXACIN:A/90/V|gyrA/|Rv0006/	S_S:ETHIONAMIDE	S_R:PYRAZINAMIDE:V/139/A|pncA/|Rv2043c/
MD323	lineage1	S_S:STREPTOMYCIN	R_R:ISONIAZID:S/315/T|katG/|Rv1908c/	R_R:RIFAMPICIN:S/450/L|rpoB/|Rv0667/	S_R:ETHAMBUTOL:Q/497/R|embB/|Rv3795/	S_S:KANAMYCIN	S_S:AMIKACIN	S_S:CAPREOMYCIN	S_S:OFLOXACIN	S_S:LEVOFLOXACIN	S_S:MOXIFLOXACIN	S_S:ETHIONAMIDE	R_R:PYRAZINAMIDE:D/8/E|pncA/|Rv2043c/
MD322	lineage1	R_S:STREPTOMYCIN	R_R:ISONIAZID:S/315/N|katG/|Rv1908c/	R_R:RIFAMPICIN:D/435/V|rpoB/|Rv0667/	S_S:ETHAMBUTOL	S_S:KANAMYCIN	S_S:AMIKACIN	S_S:CAPREOMYCIN	S_S:OFLOXACIN	S_S:LEVOFLOXACIN	S_S:MOXIFLOXACIN	S_S:ETHIONAMIDE	S_S:PYRAZINAMIDE
MD325	lineage1	R_S:STREPTOMYCIN	R_R:ISONIAZID:S/315/N|katG/|Rv1908c/	R_R:RIFAMPICIN:Q/432/L|rpoB/|Rv0667/;D/435/G|rpoB/|Rv0667/	S_S:ETHAMBUTOL	S_S:KANAMYCIN	S_S:AMIKACIN	S_S:CAPREOMYCIN	S_S:OFLOXACIN	S_S:LEVOFLOXACIN	S_S:MOXIFLOXACIN	S_S:ETHIONAMIDE	R_S:PYRAZINAMIDE
MD324	lineage4	S_S:STREPTOMYCIN	R_R:ISONIAZID:S/315/T|katG/|Rv1908c/	R_R:RIFAMPICIN:S/450/L|rpoB/|Rv0667/	S_S:ETHAMBUTOL	S_S:KANAMYCIN	S_S:AMIKACIN	S_S:CAPREOMYCIN	R_R:OFLOXACIN:D/94/N|gyrA/|Rv0006/	R_R:LEVOFLOXACIN:D/94/N|gyrA/|Rv0006/	R_R:MOXIFLOXACIN:D/94/N|gyrA/|Rv0006/	S_S:ETHIONAMIDE	S_S:PYRAZINAMIDE
MD327	lineage1	S_S:STREPTOMYCIN	R_R:ISONIAZID:C/-15/T|fabG1/|Rv1483/	R_R:RIFAMPICIN:S/450/L|rpoB/|Rv0667/	S_R:ETHAMBUTOL:M/306/V|embB/|Rv3795/	S_S:KANAMYCIN	S_S:AMIKACIN	S_S:CAPREOMYCIN	S_S:OFLOXACIN	S_S:LEVOFLOXACIN	S_S:MOXIFLOXACIN	S_R:ETHIONAMIDE:C/-15/T|fabG1/|Rv1483/	S_S:PYRAZINAMIDE
MD326	lineage4	R_S:STREPTOMYCIN	R_R:ISONIAZID:C/-15/T|fabG1/|Rv1483/;S/94/A|inhA/|Rv1484/	R_R:RIFAMPICIN:S/450/L|rpoB/|Rv0667/	S_S:ETHAMBUTOL	S_S:KANAMYCIN	S_S:AMIKACIN	S_S:CAPREOMYCIN	S_S:OFLOXACIN	S_S:LEVOFLOXACIN	S_S:MOXIFLOXACIN	S_R:ETHIONAMIDE:C/-15/T|fabG1/|Rv1483/;S/94/A|inhA/|Rv1484/	S_S:PYRAZINAMIDE
MD040	lineage4	S_S:STREPTOMYCIN	R_S:ISONIAZID	S_S:RIFAMPICIN	S_S:ETHAMBUTOL	R_S:KANAMYCIN	S_S:AMIKACIN	S_S:CAPREOMYCIN	S_S:OFLOXACIN	S_S:LEVOFLOXACIN	S_S:MOXIFLOXACIN	S_S:ETHIONAMIDE	S_S:PYRAZINAMIDE
MD041	lineage1	S_S:STREPTOMYCIN	S_S:ISONIAZID	S_S:RIFAMPICIN	S_S:ETHAMBUTOL	S_S:KANAMYCIN	S_S:AMIKACIN	S_S:CAPREOMYCIN	S_S:OFLOXACIN	S_S:LEVOFLOXACIN	S_S:MOXIFLOXACIN	S_S:ETHIONAMIDE	S_S:PYRAZINAMIDE
MD042	lineage1	R_S:STREPTOMYCIN	R_S:ISONIAZID	R_R:RIFAMPICIN:S/450/L|rpoB/|Rv0667/	S_S:ETHAMBUTOL	S_S:KANAMYCIN	S_S:AMIKACIN	S_S:CAPREOMYCIN	S_S:OFLOXACIN	S_S:LEVOFLOXACIN	S_S:MOXIFLOXACIN	S_S:ETHIONAMIDE	S_S:PYRAZINAMIDE
MD043	lineage4	S_S:STREPTOMYCIN	R_R:ISONIAZID:C/-81/T|ahpC/|Rv2428/	R_R:RIFAMPICIN:S/450/L|rpoB/|Rv0667/	S_S:ETHAMBUTOL	R_R:KANAMYCIN:C/-15/G|eis/|Rv2416c/	S_S:AMIKACIN	S_S:CAPREOMYCIN	R_R:OFLOXACIN:D/94/N|gyrA/|Rv0006/	R_R:LEVOFLOXACIN:D/94/N|gyrA/|Rv0006/	R_R:MOXIFLOXACIN:D/94/N|gyrA/|Rv0006/	S_S:ETHIONAMIDE	S_S:PYRAZINAMIDE
MD044	lineage1	R_R:STREPTOMYCIN:A/1401/G|rrs/|Rvnr01/	R_R:ISONIAZID:S/315/T|katG/|Rv1908c/	R_R:RIFAMPICIN:H/445/D|rpoB/|Rv0667/	R_R:ETHAMBUTOL:M/306/V|embB/|Rv3795/	R_R:KANAMYCIN:A/1401/G|rrs/|Rvnr01/	R_R:AMIKACIN:A/1401/G|rrs/|Rvnr01/	R_R:CAPREOMYCIN:A/1401/G|rrs/|Rvnr01/	S_S:OFLOXACIN	S_S:LEVOFLOXACIN	S_S:MOXIFLOXACIN	S_S:ETHIONAMIDE	R_S:PYRAZINAMIDE
MD045	lineage4	S_S:STREPTOMYCIN	S_R:ISONIAZID:GCC/1680/GCCC|katG/|Rv1908c/;CTTT/1671/CTT|katG/|Rv1908c/	R_R:RIFAMPICIN:S/450/L|rpoB/|Rv0667/	S_R:ETHAMBUTOL:M/306/L|embB/|Rv3795/	S_S:KANAMYCIN	S_S:AMIKACIN	S_S:CAPREOMYCIN	R_R:OFLOXACIN:D/461/H|gyrB/|Rv0005/	R_R:LEVOFLOXACIN:D/461/H|gyrB/|Rv0005/	R_R:MOXIFLOXACIN:D/461/H|gyrB/|Rv0005/	R_R:ETHIONAMIDE:GC/753/GCC|ethA/|Rv3854c/	S_S:PYRAZINAMIDE
MD046	lineage1	R_R:STREPTOMYCIN:A/1401/G|rrs/|Rvnr01/	R_R:ISONIAZID:S/94/A|inhA/|Rv1484/;G/121/C|katG/|Rv1908c/	S_S:RIFAMPICIN	S_S:ETHAMBUTOL	R_R:KANAMYCIN:A/1401/G|rrs/|Rvnr01/	R_R:AMIKACIN:A/1401/G|rrs/|Rvnr01/	R_R:CAPREOMYCIN:A/1401/G|rrs/|Rvnr01/	S_S:OFLOXACIN	S_S:LEVOFLOXACIN	S_S:MOXIFLOXACIN	R_R:ETHIONAMIDE:S/94/A|inhA/|Rv1484/	R_S:PYRAZINAMIDE
MD047	lineage2	R_R:STREPTOMYCIN:K/43/R|rpsL/|Rv0682/	R_R:ISONIAZID:C/-15/T|fabG1/|Rv1483/;S/315/T|katG/|Rv1908c/	R_R:RIFAMPICIN:S/450/L|rpoB/|Rv0667/	R_R:ETHAMBUTOL:C/-11/A|embA/|Rv3794/;M/306/V|embB/|Rv3795/	R_S:KANAMYCIN	S_S:AMIKACIN	S_S:CAPREOMYCIN	R_S:OFLOXACIN	R_S:LEVOFLOXACIN	R_S:MOXIFLOXACIN	S_R:ETHIONAMIDE:C/-15/T|fabG1/|Rv1483/	R_R:PYRAZINAMIDE:L/27/P|pncA/|Rv2043c/
MD134	lineage2	R_R:STREPTOMYCIN:K/43/R|rpsL/|Rv0682/	R_R:ISONIAZID:S/315/T|katG/|Rv1908c/	R_R:RIFAMPICIN:S/450/L|rpoB/|Rv0667/	R_R:ETHAMBUTOL:M/306/V|embB/|Rv3795/;T/1082/A|embB/|Rv3795/	S_S:KANAMYCIN	S_S:AMIKACIN	S_S:CAPREOMYCIN	R_R:OFLOXACIN:D/94/G|gyrA/|Rv0006/	R_R:LEVOFLOXACIN:D/94/G|gyrA/|Rv0006/	R_R:MOXIFLOXACIN:D/94/G|gyrA/|Rv0006/	R_S:ETHIONAMIDE	R_R:PYRAZINAMIDE:AG/175/AGG|pncA/|Rv2043c/
MD135	lineage3	R_S:STREPTOMYCIN	R_R:ISONIAZID:S/315/T|katG/|Rv1908c/	S_R:RIFAMPICIN:L/430/P|rpoB/|Rv0667/	R_R:ETHAMBUTOL:M/306/I|embB/|Rv3795/	S_S:KANAMYCIN	S_S:AMIKACIN	S_S:CAPREOMYCIN	R_R:OFLOXACIN:D/94/G|gyrA/|Rv0006/	R_R:LEVOFLOXACIN:D/94/G|gyrA/|Rv0006/	R_R:MOXIFLOXACIN:D/94/G|gyrA/|Rv0006/	S_S:ETHIONAMIDE	S_S:PYRAZINAMIDE
MD136	lineage2	R_R:STREPTOMYCIN:K/43/R|rpsL/|Rv0682/	R_R:ISONIAZID:S/315/T|katG/|Rv1908c/	R_R:RIFAMPICIN:S/450/L|rpoB/|Rv0667/	R_R:ETHAMBUTOL:C/-12/T|embA/|Rv3794/;M/306/V|embB/|Rv3795/;Q/853/P|embB/|Rv3795/;T/1082/A|embB/|Rv3795/	S_S:KANAMYCIN	S_S:AMIKACIN	S_S:CAPREOMYCIN	S_S:OFLOXACIN	S_S:LEVOFLOXACIN	S_S:MOXIFLOXACIN	S_S:ETHIONAMIDE	S_S:PYRAZINAMIDE
MD137	lineage3	R_S:STREPTOMYCIN	R_R:ISONIAZID:S/315/L|katG/|Rv1908c/	S_R:RIFAMPICIN:H/445/N|rpoB/|Rv0667/	S_S:ETHAMBUTOL	S_S:KANAMYCIN	S_S:AMIKACIN	S_S:CAPREOMYCIN	S_S:OFLOXACIN	S_S:LEVOFLOXACIN	S_S:MOXIFLOXACIN	S_S:ETHIONAMIDE	S_S:PYRAZINAMIDE
MD130	lineage3	S_S:STREPTOMYCIN	R_R:ISONIAZID:S/315/N|katG/|Rv1908c/	R_R:RIFAMPICIN:S/441/L|rpoB/|Rv0667/	S_S:ETHAMBUTOL	S_S:KANAMYCIN	S_S:AMIKACIN	S_S:CAPREOMYCIN	S_S:OFLOXACIN	S_S:LEVOFLOXACIN	S_S:MOXIFLOXACIN	S_S:ETHIONAMIDE	S_S:PYRAZINAMIDE
MD131	lineage3	R_S:STREPTOMYCIN	R_R:ISONIAZID:S/315/T|katG/|Rv1908c/	R_R:RIFAMPICIN:H/445/R|rpoB/|Rv0667/;L/452/P|rpoB/|Rv0667/	S_S:ETHAMBUTOL	S_S:KANAMYCIN	S_S:AMIKACIN	S_S:CAPREOMYCIN	S_S:OFLOXACIN	S_S:LEVOFLOXACIN	S_S:MOXIFLOXACIN	S_S:ETHIONAMIDE	S_S:PYRAZINAMIDE
MD132	lineage3	S_S:STREPTOMYCIN	R_R:ISONIAZID:S/315/T|katG/|Rv1908c/	R_R:RIFAMPICIN:S/450/L|rpoB/|Rv0667/	S_R:ETHAMBUTOL:G/406/D|embB/|Rv3795/	S_S:KANAMYCIN	S_S:AMIKACIN	S_S:CAPREOMYCIN	R_R:OFLOXACIN:A/90/V|gyrA/|Rv0006/	S_R:LEVOFLOXACIN:A/90/V|gyrA/|Rv0006/	S_R:MOXIFLOXACIN:A/90/V|gyrA/|Rv0006/	S_S:ETHIONAMIDE	S_S:PYRAZINAMIDE
MD133	lineage2	R_R:STREPTOMYCIN:K/88/R|rpsL/|Rv0682/	R_R:ISONIAZID:S/315/T|katG/|Rv1908c/	R_R:RIFAMPICIN:S/450/L|rpoB/|Rv0667/	R_R:ETHAMBUTOL:M/306/V|embB/|Rv3795/;T/1082/A|embB/|Rv3795/	S_S:KANAMYCIN	S_S:AMIKACIN	S_S:CAPREOMYCIN	S_R:OFLOXACIN:A/90/V|gyrA/|Rv0006/	S_R:LEVOFLOXACIN:A/90/V|gyrA/|Rv0006/	S_R:MOXIFLOXACIN:A/90/V|gyrA/|Rv0006/	S_S:ETHIONAMIDE	R_R:PYRAZINAMIDE:I/5/S|pncA/|Rv2043c/
MD138	lineage4	R_S:STREPTOMYCIN	R_R:ISONIAZID:S/315/T|katG/|Rv1908c/	R_R:RIFAMPICIN:S/450/W|rpoB/|Rv0667/	S_S:ETHAMBUTOL	S_S:KANAMYCIN	S_S:AMIKACIN	S_S:CAPREOMYCIN	S_S:OFLOXACIN	S_S:LEVOFLOXACIN	S_S:MOXIFLOXACIN	S_S:ETHIONAMIDE	S_S:PYRAZINAMIDE
MD139	lineage2	R_R:STREPTOMYCIN:K/43/R|rpsL/|Rv0682/	R_R:ISONIAZID:S/315/T|katG/|Rv1908c/	R_R:RIFAMPICIN:S/450/L|rpoB/|Rv0667/	R_R:ETHAMBUTOL:M/306/V|embB/|Rv3795/	S_S:KANAMYCIN	S_S:AMIKACIN	S_S:CAPREOMYCIN	R_R:OFLOXACIN:D/94/G|gyrA/|Rv0006/	R_R:LEVOFLOXACIN:D/94/G|gyrA/|Rv0006/	R_R:MOXIFLOXACIN:D/94/G|gyrA/|Rv0006/	S_S:ETHIONAMIDE	R_R:PYRAZINAMIDE:L/27/P|pncA/|Rv2043c/
MD428	lineage3	R_R:STREPTOMYCIN:C/517/T|rrs/|Rvnr01/	R_R:ISONIAZID:S/315/T|katG/|Rv1908c/	R_R:RIFAMPICIN:S/450/L|rpoB/|Rv0667/	S_R:ETHAMBUTOL:C/-12/T|embA/|Rv3794/	S_S:KANAMYCIN	S_S:AMIKACIN	S_S:CAPREOMYCIN	S_S:OFLOXACIN	S_S:LEVOFLOXACIN	S_S:MOXIFLOXACIN	S_S:ETHIONAMIDE	R_R:PYRAZINAMIDE:L/85/R|pncA/|Rv2043c/
MD429	lineage3	R_S:STREPTOMYCIN	R_R:ISONIAZID:S/315/T|katG/|Rv1908c/	S_S:RIFAMPICIN	S_R:ETHAMBUTOL:G/406/D|embB/|Rv3795/	S_S:KANAMYCIN	S_S:AMIKACIN	S_S:CAPREOMYCIN	S_S:OFLOXACIN	S_S:LEVOFLOXACIN	S_S:MOXIFLOXACIN	S_S:ETHIONAMIDE	S_S:PYRAZINAMIDE
MD039	lineage3	R_S:STREPTOMYCIN	S_S:ISONIAZID	R_R:RIFAMPICIN:S/450/L|rpoB/|Rv0667/	S_S:ETHAMBUTOL	R_S:KANAMYCIN	S_S:AMIKACIN	R_S:CAPREOMYCIN	S_S:OFLOXACIN	S_S:LEVOFLOXACIN	S_S:MOXIFLOXACIN	S_R:ETHIONAMIDE:GCCCC/1055/GCCC|ethA/|Rv3854c/	S_S:PYRAZINAMIDE
MD038	lineage1	S_S:STREPTOMYCIN	S_S:ISONIAZID	R_R:RIFAMPICIN:H/445/Y|rpoB/|Rv0667/	S_S:ETHAMBUTOL	S_S:KANAMYCIN	S_S:AMIKACIN	S_S:CAPREOMYCIN	S_S:OFLOXACIN	S_S:LEVOFLOXACIN	S_S:MOXIFLOXACIN	S_R:ETHIONAMIDE:G/413/D|ethA/|Rv3854c/	S_S:PYRAZINAMIDE
MD035	lineage1	S_S:STREPTOMYCIN	R_R:ISONIAZID:T/-8/C|fabG1/|Rv1483/	R_R:RIFAMPICIN:H/445/Y|rpoB/|Rv0667/	S_S:ETHAMBUTOL	S_S:KANAMYCIN	S_S:AMIKACIN	S_S:CAPREOMYCIN	S_S:OFLOXACIN	S_S:LEVOFLOXACIN	S_S:MOXIFLOXACIN	S_R:ETHIONAMIDE:T/-8/C|fabG1/|Rv1483/	S_S:PYRAZINAMIDE
MD423	lineage1	R_S:STREPTOMYCIN	R_R:ISONIAZID:S/315/I|katG/|Rv1908c/	S_R:RIFAMPICIN:L/452/P|rpoB/|Rv0667/	R_R:ETHAMBUTOL:M/306/V|embB/|Rv3795/	S_S:KANAMYCIN	S_S:AMIKACIN	S_S:CAPREOMYCIN	S_S:OFLOXACIN	S_S:LEVOFLOXACIN	S_S:MOXIFLOXACIN	S_S:ETHIONAMIDE	S_S:PYRAZINAMIDE
MD420	lineage2	R_R:STREPTOMYCIN:K/43/R|rpsL/|Rv0682/	R_R:ISONIAZID:S/315/T|katG/|Rv1908c/	R_R:RIFAMPICIN:S/450/L|rpoB/|Rv0667/	R_R:ETHAMBUTOL:M/306/I|embB/|Rv3795/	S_S:KANAMYCIN	S_S:AMIKACIN	S_S:CAPREOMYCIN	S_S:OFLOXACIN	S_S:LEVOFLOXACIN	S_S:MOXIFLOXACIN	R_S:ETHIONAMIDE	S_S:PYRAZINAMIDE
MD421	lineage2	R_R:STREPTOMYCIN:K/43/R|rpsL/|Rv0682/	R_R:ISONIAZID:C/-15/T|fabG1/|Rv1483/;S/315/T|katG/|Rv1908c/	R_R:RIFAMPICIN:S/450/L|rpoB/|Rv0667/	R_R:ETHAMBUTOL:Q/497/R|embB/|Rv3795/	S_S:KANAMYCIN	S_S:AMIKACIN	S_S:CAPREOMYCIN	S_S:OFLOXACIN	S_S:LEVOFLOXACIN	S_S:MOXIFLOXACIN	R_R:ETHIONAMIDE:C/-15/T|fabG1/|Rv1483/	R_R:PYRAZINAMIDE:G/132/A|pncA/|Rv2043c/
MD426	lineage3	R_R:STREPTOMYCIN:A/514/C|rrs/|Rvnr01/;A/906/G|rrs/|Rvnr01/	R_R:ISONIAZID:S/315/T|katG/|Rv1908c/	R_R:RIFAMPICIN:S/450/L|rpoB/|Rv0667/	R_R:ETHAMBUTOL:L/402/V|embB/|Rv3795/	S_S:KANAMYCIN	S_S:AMIKACIN	S_S:CAPREOMYCIN	R_R:OFLOXACIN:D/94/G|gyrA/|Rv0006/	R_R:LEVOFLOXACIN:D/94/G|gyrA/|Rv0006/	S_R:MOXIFLOXACIN:D/94/G|gyrA/|Rv0006/	S_S:ETHIONAMIDE	R_R:PYRAZINAMIDE:P/69/R|pncA/|Rv2043c/
MD427	lineage3	S_S:STREPTOMYCIN	R_R:ISONIAZID:G/299/S|katG/|Rv1908c/	R_R:RIFAMPICIN:D/435/V|rpoB/|Rv0667/	S_S:ETHAMBUTOL	S_S:KANAMYCIN	S_S:AMIKACIN	S_S:CAPREOMYCIN	S_S:OFLOXACIN	S_S:LEVOFLOXACIN	S_S:MOXIFLOXACIN	S_S:ETHIONAMIDE	S_S:PYRAZINAMIDE
MD033	lineage2	S_S:STREPTOMYCIN	R_R:ISONIAZID:S/315/I|katG/|Rv1908c/	S_S:RIFAMPICIN	S_S:ETHAMBUTOL	S_S:KANAMYCIN	S_S:AMIKACIN	S_S:CAPREOMYCIN	R_R:OFLOXACIN:D/94/G|gyrA/|Rv0006/	R_R:LEVOFLOXACIN:D/94/G|gyrA/|Rv0006/	R_R:MOXIFLOXACIN:D/94/G|gyrA/|Rv0006/	S_S:ETHIONAMIDE	S_S:PYRAZINAMIDE
MD425	lineage3	R_S:STREPTOMYCIN	R_R:ISONIAZID:S/315/T|katG/|Rv1908c/	R_R:RIFAMPICIN:S/450/L|rpoB/|Rv0667/	S_R:ETHAMBUTOL:L/402/V|embB/|Rv3795/	S_S:KANAMYCIN	S_S:AMIKACIN	S_S:CAPREOMYCIN	R_R:OFLOXACIN:D/94/G|gyrA/|Rv0006/	R_R:LEVOFLOXACIN:D/94/G|gyrA/|Rv0006/	S_R:MOXIFLOXACIN:D/94/G|gyrA/|Rv0006/	S_S:ETHIONAMIDE	R_R:PYRAZINAMIDE:Q/10/P|pncA/|Rv2043c/
MD457	lineage2	R_R:STREPTOMYCIN:K/43/R|rpsL/|Rv0682/	R_R:ISONIAZID:S/315/T|katG/|Rv1908c/	R_R:RIFAMPICIN:S/450/L|rpoB/|Rv0667/	R_R:ETHAMBUTOL:M/306/V|embB/|Rv3795/;T/1082/A|embB/|Rv3795/	S_S:KANAMYCIN	S_S:AMIKACIN	S_S:CAPREOMYCIN	R_R:OFLOXACIN:A/90/V|gyrA/|Rv0006/	S_R:LEVOFLOXACIN:A/90/V|gyrA/|Rv0006/	S_R:MOXIFLOXACIN:A/90/V|gyrA/|Rv0006/	R_S:ETHIONAMIDE	S_S:PYRAZINAMIDE
MD108	lineage2	R_R:STREPTOMYCIN:K/43/R|rpsL/|Rv0682/	R_R:ISONIAZID:S/315/T|katG/|Rv1908c/	R_R:RIFAMPICIN:S/450/L|rpoB/|Rv0667/	R_R:ETHAMBUTOL:D/354/A|embB/|Rv3795/	S_S:KANAMYCIN	S_S:AMIKACIN	S_S:CAPREOMYCIN	R_R:OFLOXACIN:D/94/A|gyrA/|Rv0006/	S_R:LEVOFLOXACIN:D/94/A|gyrA/|Rv0006/	S_R:MOXIFLOXACIN:D/94/A|gyrA/|Rv0006/	R_S:ETHIONAMIDE	S_R:PYRAZINAMIDE:P/54/S|pncA/|Rv2043c/
MD259	lineage1	S_S:STREPTOMYCIN	R_R:ISONIAZID:C/-15/T|fabG1/|Rv1483/;S/94/A|inhA/|Rv1484/	S_R:RIFAMPICIN:L/452/P|rpoB/|Rv0667/	S_R:ETHAMBUTOL:P/404/S|embB/|Rv3795/	S_S:KANAMYCIN	S_S:AMIKACIN	S_S:CAPREOMYCIN	S_S:OFLOXACIN	S_S:LEVOFLOXACIN	S_S:MOXIFLOXACIN	R_R:ETHIONAMIDE:C/-15/T|fabG1/|Rv1483/;S/94/A|inhA/|Rv1484/	S_S:PYRAZINAMIDE
MD258	lineage1	S_S:STREPTOMYCIN	R_S:ISONIAZID	R_S:RIFAMPICIN	S_R:ETHAMBUTOL:D/1024/N|embB/|Rv3795/	S_S:KANAMYCIN	S_S:AMIKACIN	S_S:CAPREOMYCIN	S_S:OFLOXACIN	S_S:LEVOFLOXACIN	S_S:MOXIFLOXACIN	S_S:ETHIONAMIDE	S_S:PYRAZINAMIDE
MD251	lineage1	S_S:STREPTOMYCIN	R_R:ISONIAZID:S/94/A|inhA/|Rv1484/	R_R:RIFAMPICIN:S/450/W|rpoB/|Rv0667/	S_S:ETHAMBUTOL	S_S:KANAMYCIN	S_S:AMIKACIN	S_S:CAPREOMYCIN	S_S:OFLOXACIN	S_S:LEVOFLOXACIN	S_S:MOXIFLOXACIN	R_R:ETHIONAMIDE:S/94/A|inhA/|Rv1484/	S_S:PYRAZINAMIDE
MD250	lineage3	S_S:STREPTOMYCIN	S_S:ISONIAZID	S_S:RIFAMPICIN	S_S:ETHAMBUTOL	S_S:KANAMYCIN	S_S:AMIKACIN	S_S:CAPREOMYCIN	S_S:OFLOXACIN	S_S:LEVOFLOXACIN	S_S:MOXIFLOXACIN	S_S:ETHIONAMIDE	S_S:PYRAZINAMIDE
MD253	lineage1	S_S:STREPTOMYCIN	R_R:ISONIAZID:S/315/T|katG/|Rv1908c/	R_R:RIFAMPICIN:S/450/L|rpoB/|Rv0667/	S_S:ETHAMBUTOL	S_S:KANAMYCIN	S_S:AMIKACIN	S_S:CAPREOMYCIN	S_S:OFLOXACIN	S_S:LEVOFLOXACIN	S_S:MOXIFLOXACIN	S_S:ETHIONAMIDE	S_S:PYRAZINAMIDE
MD252	lineage2	R_R:STREPTOMYCIN:K/43/R|rpsL/|Rv0682/	R_R:ISONIAZID:C/-15/T|fabG1/|Rv1483/;S/315/T|katG/|Rv1908c/	R_R:RIFAMPICIN:S/450/L|rpoB/|Rv0667/	S_R:ETHAMBUTOL:Q/497/R|embB/|Rv3795/	S_S:KANAMYCIN	S_S:AMIKACIN	S_S:CAPREOMYCIN	S_S:OFLOXACIN	S_S:LEVOFLOXACIN	S_S:MOXIFLOXACIN	R_R:ETHIONAMIDE:C/-15/T|fabG1/|Rv1483/	R_R:PYRAZINAMIDE:G/132/A|pncA/|Rv2043c/
MD255	lineage2	R_R:STREPTOMYCIN:K/43/R|rpsL/|Rv0682/	R_R:ISONIAZID:C/-15/T|fabG1/|Rv1483/;S/315/T|katG/|Rv1908c/	R_R:RIFAMPICIN:S/450/L|rpoB/|Rv0667/	S_R:ETHAMBUTOL:Q/497/R|embB/|Rv3795/	S_S:KANAMYCIN	S_S:AMIKACIN	S_S:CAPREOMYCIN	R_S:OFLOXACIN	R_S:LEVOFLOXACIN	R_S:MOXIFLOXACIN	R_R:ETHIONAMIDE:C/-15/T|fabG1/|Rv1483/	R_R:PYRAZINAMIDE:G/132/A|pncA/|Rv2043c/
MD254	lineage2	S_S:STREPTOMYCIN	R_R:ISONIAZID:S/315/T|katG/|Rv1908c/	R_R:RIFAMPICIN:S/450/L|rpoB/|Rv0667/	S_R:ETHAMBUTOL:M/306/I|embB/|Rv3795/	S_S:KANAMYCIN	S_S:AMIKACIN	S_S:CAPREOMYCIN	S_S:OFLOXACIN	S_S:LEVOFLOXACIN	S_S:MOXIFLOXACIN	S_S:ETHIONAMIDE	S_S:PYRAZINAMIDE
MD257	lineage1	S_S:STREPTOMYCIN	R_R:ISONIAZID:TTTCTGTAATGGGTGGGT/31/TTTCTGTAATGGGTGGGTTCTGTAATGGGTGGGT|katG/|Rv1908c/	R_R:RIFAMPICIN:S/450/L|rpoB/|Rv0667/	S_S:ETHAMBUTOL	S_S:KANAMYCIN	S_S:AMIKACIN	S_S:CAPREOMYCIN	R_S:OFLOXACIN	R_S:LEVOFLOXACIN	S_S:MOXIFLOXACIN	S_S:ETHIONAMIDE	R_R:PYRAZINAMIDE:D/12/A|pncA/|Rv2043c/
MD256	lineage1	S_S:STREPTOMYCIN	S_S:ISONIAZID	R_R:RIFAMPICIN:S/441/L|rpoB/|Rv0667/	S_S:ETHAMBUTOL	S_S:KANAMYCIN	S_S:AMIKACIN	S_S:CAPREOMYCIN	S_S:OFLOXACIN	S_S:LEVOFLOXACIN	S_S:MOXIFLOXACIN	S_S:ETHIONAMIDE	S_S:PYRAZINAMIDE
MD458	lineage3	S_S:STREPTOMYCIN	R_S:ISONIAZID	S_R:RIFAMPICIN:D/435/G|rpoB/|Rv0667/	S_S:ETHAMBUTOL	S_S:KANAMYCIN	S_S:AMIKACIN	S_S:CAPREOMYCIN	S_S:OFLOXACIN	S_S:LEVOFLOXACIN	S_S:MOXIFLOXACIN	S_S:ETHIONAMIDE	S_S:PYRAZINAMIDE
MD422	lineage2	R_R:STREPTOMYCIN:K/43/R|rpsL/|Rv0682/	R_R:ISONIAZID:S/315/T|katG/|Rv1908c/	R_R:RIFAMPICIN:S/450/L|rpoB/|Rv0667/	R_R:ETHAMBUTOL:M/306/V|embB/|Rv3795/;T/1082/A|embB/|Rv3795/	S_S:KANAMYCIN	S_S:AMIKACIN	S_S:CAPREOMYCIN	S_S:OFLOXACIN	S_S:LEVOFLOXACIN	S_S:MOXIFLOXACIN	S_S:ETHIONAMIDE	S_S:PYRAZINAMIDE
MD034	lineage4	S_S:STREPTOMYCIN	R_R:ISONIAZID:S/315/T|katG/|Rv1908c/	R_R:RIFAMPICIN:H/445/D|rpoB/|Rv0667/	S_S:ETHAMBUTOL	S_S:KANAMYCIN	S_S:AMIKACIN	S_S:CAPREOMYCIN	S_S:OFLOXACIN	S_S:LEVOFLOXACIN	S_S:MOXIFLOXACIN	S_S:ETHIONAMIDE	S_S:PYRAZINAMIDE
MD037	lineage1	R_S:STREPTOMYCIN	S_S:ISONIAZID	R_R:RIFAMPICIN:H/445/Y|rpoB/|Rv0667/	S_S:ETHAMBUTOL	S_S:KANAMYCIN	S_S:AMIKACIN	R_R:CAPREOMYCIN:TGGGG/585/TGGG|tlyA/|Rv1694/	S_S:OFLOXACIN	S_S:LEVOFLOXACIN	S_S:MOXIFLOXACIN	S_S:ETHIONAMIDE	S_S:PYRAZINAMIDE
MD036	lineage1	S_S:STREPTOMYCIN	R_S:ISONIAZID	S_S:RIFAMPICIN	S_S:ETHAMBUTOL	S_S:KANAMYCIN	S_S:AMIKACIN	S_S:CAPREOMYCIN	S_S:OFLOXACIN	S_S:LEVOFLOXACIN	S_S:MOXIFLOXACIN	S_S:ETHIONAMIDE	S_S:PYRAZINAMIDE
MD002	lineage2lineage3	S_R:STREPTOMYCIN:A/1401/G|rrs/|Rvnr01/	R_R:ISONIAZID:S/315/T|katG/|Rv1908c/	R_R:RIFAMPICIN:L/452/P|rpoB/|Rv0667/	R_R:ETHAMBUTOL:M/306/I|embB/|Rv3795/	S_R:KANAMYCIN:A/1401/G|rrs/|Rvnr01/	S_R:AMIKACIN:A/1401/G|rrs/|Rvnr01/	R_R:CAPREOMYCIN:A/1401/G|rrs/|Rvnr01/	R_S:OFLOXACIN	S_S:LEVOFLOXACIN	S_S:MOXIFLOXACIN	R_S:ETHIONAMIDE	S_S:PYRAZINAMIDE
MD031	lineage1	S_S:STREPTOMYCIN	R_R:ISONIAZID:S/315/T|katG/|Rv1908c/	R_R:RIFAMPICIN:S/450/L|rpoB/|Rv0667/	S_S:ETHAMBUTOL	S_S:KANAMYCIN	S_S:AMIKACIN	S_S:CAPREOMYCIN	S_S:OFLOXACIN	S_S:LEVOFLOXACIN	S_S:MOXIFLOXACIN	S_S:ETHIONAMIDE	S_R:PYRAZINAMIDE:T/142/K|pncA/|Rv2043c/
MD003	lineage2	R_R:STREPTOMYCIN:K/43/R|rpsL/|Rv0682/;A/1401/G|rrs/|Rvnr01/	R_R:ISONIAZID:S/315/T|katG/|Rv1908c/	R_R:RIFAMPICIN:S/450/W|rpoB/|Rv0667/;I/491/T|rpoB/|Rv0667/	R_R:ETHAMBUTOL:M/306/V|embB/|Rv3795/	R_R:KANAMYCIN:A/1401/G|rrs/|Rvnr01/	R_R:AMIKACIN:A/1401/G|rrs/|Rvnr01/	R_R:CAPREOMYCIN:A/1401/G|rrs/|Rvnr01/	R_R:OFLOXACIN:D/94/A|gyrA/|Rv0006/	S_R:LEVOFLOXACIN:D/94/A|gyrA/|Rv0006/	S_R:MOXIFLOXACIN:D/94/A|gyrA/|Rv0006/	R_R:ETHIONAMIDE:Q/254/P|ethA/|Rv3854c/	R_R:PYRAZINAMIDE:H/51/P|pncA/|Rv2043c/
MD030	lineage1	S_S:STREPTOMYCIN	R_R:ISONIAZID:S/315/N|katG/|Rv1908c/	R_R:RIFAMPICIN:D/435/V|rpoB/|Rv0667/	S_R:ETHAMBUTOL:G/406/D|embB/|Rv3795/	S_S:KANAMYCIN	S_S:AMIKACIN	S_S:CAPREOMYCIN	S_S:OFLOXACIN	S_S:LEVOFLOXACIN	S_S:MOXIFLOXACIN	S_S:ETHIONAMIDE	R_R:PYRAZINAMIDE:Y/34/D|pncA/|Rv2043c/;Y/34/D|pncA/|Rv2043c/
MD424	lineage1	S_S:STREPTOMYCIN	R_R:ISONIAZID:S/315/T|katG/|Rv1908c/	R_R:RIFAMPICIN:S/450/L|rpoB/|Rv0667/	S_S:ETHAMBUTOL	S_S:KANAMYCIN	S_S:AMIKACIN	S_S:CAPREOMYCIN	S_S:OFLOXACIN	S_S:LEVOFLOXACIN	S_S:MOXIFLOXACIN	S_S:ETHIONAMIDE	R_S:PYRAZINAMIDE
MD032	lineage2	S_S:STREPTOMYCIN	R_R:ISONIAZID:I/194/T|inhA/|Rv1484/	S_R:RIFAMPICIN:L/430/P|rpoB/|Rv0667/	S_S:ETHAMBUTOL	S_S:KANAMYCIN	S_S:AMIKACIN	S_S:CAPREOMYCIN	S_S:OFLOXACIN	S_S:LEVOFLOXACIN	S_S:MOXIFLOXACIN	S_R:ETHIONAMIDE:I/194/T|inhA/|Rv1484/	S_S:PYRAZINAMIDE
MD071	lineage1	R_R:STREPTOMYCIN:K/88/M|rpsL/|Rv0682/	R_R:ISONIAZID:S/315/T|katG/|Rv1908c/	R_R:RIFAMPICIN:S/450/L|rpoB/|Rv0667/	R_R:ETHAMBUTOL:M/306/I|embB/|Rv3795/	S_S:KANAMYCIN	S_S:AMIKACIN	S_S:CAPREOMYCIN	R_R:OFLOXACIN:A/90/V|gyrA/|Rv0006/	R_R:LEVOFLOXACIN:A/90/V|gyrA/|Rv0006/	R_R:MOXIFLOXACIN:A/90/V|gyrA/|Rv0006/	S_S:ETHIONAMIDE	R_R:PYRAZINAMIDE:AGCGCG/80/AGCGCGCG|pncA/|Rv2043c/
MD179	lineage1	S_S:STREPTOMYCIN	R_R:ISONIAZID:S/315/T|katG/|Rv1908c/	S_S:RIFAMPICIN	S_S:ETHAMBUTOL	S_S:KANAMYCIN	S_S:AMIKACIN	S_S:CAPREOMYCIN	S_S:OFLOXACIN	S_S:LEVOFLOXACIN	S_S:MOXIFLOXACIN	S_S:ETHIONAMIDE	S_S:PYRAZINAMIDE
MD073	lineage1	S_S:STREPTOMYCIN	R_R:ISONIAZID:S/315/T|katG/|Rv1908c/	R_R:RIFAMPICIN:H/445/Y|rpoB/|Rv0667/	S_S:ETHAMBUTOL	S_S:KANAMYCIN	S_S:AMIKACIN	S_S:CAPREOMYCIN	S_S:OFLOXACIN	S_S:LEVOFLOXACIN	S_S:MOXIFLOXACIN	S_S:ETHIONAMIDE	R_S:PYRAZINAMIDE
MD072	lineage3	R_S:STREPTOMYCIN	R_R:ISONIAZID:S/315/T|katG/|Rv1908c/	R_S:RIFAMPICIN	S_R:ETHAMBUTOL:G/406/A|embB/|Rv3795/	S_S:KANAMYCIN	S_S:AMIKACIN	S_S:CAPREOMYCIN	S_R:OFLOXACIN:D/94/G|gyrA/|Rv0006/	R_R:LEVOFLOXACIN:D/94/G|gyrA/|Rv0006/	R_R:MOXIFLOXACIN:D/94/G|gyrA/|Rv0006/	S_S:ETHIONAMIDE	S_S:PYRAZINAMIDE
MD075	lineage4	S_S:STREPTOMYCIN	R_R:ISONIAZID:C/-15/T|fabG1/|Rv1483/;W/191/G|katG/|Rv1908c/	R_R:RIFAMPICIN:S/450/L|rpoB/|Rv0667/	S_S:ETHAMBUTOL	S_S:KANAMYCIN	S_S:AMIKACIN	S_S:CAPREOMYCIN	S_S:OFLOXACIN	S_S:LEVOFLOXACIN	S_S:MOXIFLOXACIN	R_R:ETHIONAMIDE:C/-15/T|fabG1/|Rv1483/	S_S:PYRAZINAMIDE
MD074	lineage3	S_S:STREPTOMYCIN	R_R:ISONIAZID:CT/576/CGCTT|katG/|Rv1908c/	R_R:RIFAMPICIN:S/450/L|rpoB/|Rv0667/	R_R:ETHAMBUTOL:Q/497/R|embB/|Rv3795/	S_S:KANAMYCIN	S_S:AMIKACIN	S_S:CAPREOMYCIN	S_S:OFLOXACIN	S_S:LEVOFLOXACIN	S_S:MOXIFLOXACIN	S_S:ETHIONAMIDE	S_S:PYRAZINAMIDE
MD077	lineage3	S_R:STREPTOMYCIN:K/43/R|rpsL/|Rv0682/	S_R:ISONIAZID:S/315/T|katG/|Rv1908c/	R_R:RIFAMPICIN:S/450/L|rpoB/|Rv0667/	S_S:ETHAMBUTOL	S_S:KANAMYCIN	S_S:AMIKACIN	S_S:CAPREOMYCIN	S_S:OFLOXACIN	S_S:LEVOFLOXACIN	S_S:MOXIFLOXACIN	S_S:ETHIONAMIDE	S_S:PYRAZINAMIDE
MD076	lineage3	S_S:STREPTOMYCIN	R_R:ISONIAZID:S/315/T|katG/|Rv1908c/	R_R:RIFAMPICIN:H/445/R|rpoB/|Rv0667/	S_R:ETHAMBUTOL:M/306/I|embB/|Rv3795/	S_S:KANAMYCIN	S_S:AMIKACIN	S_S:CAPREOMYCIN	S_S:OFLOXACIN	S_S:LEVOFLOXACIN	S_S:MOXIFLOXACIN	S_S:ETHIONAMIDE	S_S:PYRAZINAMIDE
MD079	lineage4	S_S:STREPTOMYCIN	R_R:ISONIAZID:W/321/*|katG/|Rv1908c/	R_R:RIFAMPICIN:D/435/V|rpoB/|Rv0667/	S_R:ETHAMBUTOL:M/306/I|embB/|Rv3795/	S_S:KANAMYCIN	S_S:AMIKACIN	S_S:CAPREOMYCIN	S_S:OFLOXACIN	S_S:LEVOFLOXACIN	S_S:MOXIFLOXACIN	S_S:ETHIONAMIDE	S_R:PYRAZINAMIDE:L/35/P|pncA/|Rv2043c/
MD171	lineage1	R_S:STREPTOMYCIN	R_R:ISONIAZID:S/315/T|katG/|Rv1908c/	S_S:RIFAMPICIN	S_R:ETHAMBUTOL:M/306/I|embB/|Rv3795/	S_S:KANAMYCIN	S_S:AMIKACIN	S_S:CAPREOMYCIN	S_S:OFLOXACIN	S_S:LEVOFLOXACIN	S_S:MOXIFLOXACIN	S_S:ETHIONAMIDE	S_S:PYRAZINAMIDE
MD172	lineage2	R_R:STREPTOMYCIN:A/514/C|rrs/|Rvnr01/	R_R:ISONIAZID:C/-15/T|fabG1/|Rv1483/	R_R:RIFAMPICIN:S/450/L|rpoB/|Rv0667/	R_R:ETHAMBUTOL:M/306/V|embB/|Rv3795/	S_S:KANAMYCIN	S_S:AMIKACIN	S_S:CAPREOMYCIN	R_R:OFLOXACIN:A/90/V|gyrA/|Rv0006/	R_R:LEVOFLOXACIN:A/90/V|gyrA/|Rv0006/	S_R:MOXIFLOXACIN:A/90/V|gyrA/|Rv0006/	R_R:ETHIONAMIDE:C/-15/T|fabG1/|Rv1483/	R_R:PYRAZINAMIDE:V/139/G|pncA/|Rv2043c/
MD173	lineage1	S_S:STREPTOMYCIN	R_S:ISONIAZID	R_R:RIFAMPICIN:S/450/L|rpoB/|Rv0667/	S_S:ETHAMBUTOL	S_S:KANAMYCIN	S_S:AMIKACIN	S_S:CAPREOMYCIN	S_S:OFLOXACIN	S_S:LEVOFLOXACIN	S_S:MOXIFLOXACIN	R_S:ETHIONAMIDE	R_S:PYRAZINAMIDE
MD174	lineage2	R_R:STREPTOMYCIN:K/43/R|rpsL/|Rv0682/	R_R:ISONIAZID:S/315/T|katG/|Rv1908c/	R_R:RIFAMPICIN:S/450/L|rpoB/|Rv0667/	R_R:ETHAMBUTOL:C/-16/T|embA/|Rv3794/	S_R:KANAMYCIN:C/-12/T|eis/|Rv2416c/	S_S:AMIKACIN	S_S:CAPREOMYCIN	R_R:OFLOXACIN:A/90/V|gyrA/|Rv0006/	R_R:LEVOFLOXACIN:A/90/V|gyrA/|Rv0006/	S_R:MOXIFLOXACIN:A/90/V|gyrA/|Rv0006/	S_S:ETHIONAMIDE	R_R:PYRAZINAMIDE:I/5/S|pncA/|Rv2043c/
MD175	lineage2	R_R:STREPTOMYCIN:K/43/R|rpsL/|Rv0682/	R_R:ISONIAZID:S/315/T|katG/|Rv1908c/	R_R:RIFAMPICIN:S/450/L|rpoB/|Rv0667/	S_S:ETHAMBUTOL	S_S:KANAMYCIN	S_S:AMIKACIN	S_S:CAPREOMYCIN	S_S:OFLOXACIN	S_S:LEVOFLOXACIN	S_S:MOXIFLOXACIN	S_S:ETHIONAMIDE	S_S:PYRAZINAMIDE
MD176	lineage1	S_S:STREPTOMYCIN	R_R:ISONIAZID:S/315/T|katG/|Rv1908c/	S_S:RIFAMPICIN	S_S:ETHAMBUTOL	S_S:KANAMYCIN	S_S:AMIKACIN	S_S:CAPREOMYCIN	S_S:OFLOXACIN	S_S:LEVOFLOXACIN	S_S:MOXIFLOXACIN	S_S:ETHIONAMIDE	S_S:PYRAZINAMIDE
MD177	lineage1	S_S:STREPTOMYCIN	R_R:ISONIAZID:CA/1648/C|katG/|Rv1908c/	R_S:RIFAMPICIN	S_S:ETHAMBUTOL	S_S:KANAMYCIN	S_S:AMIKACIN	S_S:CAPREOMYCIN	S_S:OFLOXACIN	S_S:LEVOFLOXACIN	S_S:MOXIFLOXACIN	S_S:ETHIONAMIDE	S_S:PYRAZINAMIDE
MD398	lineage3	S_S:STREPTOMYCIN	R_S:ISONIAZID	S_R:RIFAMPICIN:H/445/L|rpoB/|Rv0667/	S_R:ETHAMBUTOL:D/1024/N|embB/|Rv3795/	S_S:KANAMYCIN	S_S:AMIKACIN	S_S:CAPREOMYCIN	S_S:OFLOXACIN	S_S:LEVOFLOXACIN	S_S:MOXIFLOXACIN	S_S:ETHIONAMIDE	S_S:PYRAZINAMIDE
MD378	lineage1	S_S:STREPTOMYCIN	R_R:ISONIAZID:C/-15/T|fabG1/|Rv1483/	S_S:RIFAMPICIN	S_S:ETHAMBUTOL	S_S:KANAMYCIN	S_S:AMIKACIN	S_S:CAPREOMYCIN	S_S:OFLOXACIN	S_S:LEVOFLOXACIN	S_S:MOXIFLOXACIN	R_R:ETHIONAMIDE:C/-15/T|fabG1/|Rv1483/	R_S:PYRAZINAMIDE
MD379	lineage1	R_S:STREPTOMYCIN	R_R:ISONIAZID:S/315/T|katG/|Rv1908c/	S_R:RIFAMPICIN:D/435/Y|rpoB/|Rv0667/	S_R:ETHAMBUTOL:G/406/D|embB/|Rv3795/	S_S:KANAMYCIN	S_S:AMIKACIN	S_S:CAPREOMYCIN	S_S:OFLOXACIN	S_S:LEVOFLOXACIN	S_S:MOXIFLOXACIN	S_S:ETHIONAMIDE	S_S:PYRAZINAMIDE
MD376	lineage3	S_S:STREPTOMYCIN	S_S:ISONIAZID	S_R:RIFAMPICIN:H/445/N|rpoB/|Rv0667/	S_S:ETHAMBUTOL	S_S:KANAMYCIN	S_S:AMIKACIN	S_S:CAPREOMYCIN	S_S:OFLOXACIN	S_S:LEVOFLOXACIN	S_S:MOXIFLOXACIN	S_S:ETHIONAMIDE	S_S:PYRAZINAMIDE
MD377	lineage1	R_R:STREPTOMYCIN:C/517/T|rrs/|Rvnr01/|Low depth <20!!	R_R:ISONIAZID:S/315/T|katG/|Rv1908c/	R_R:RIFAMPICIN:H/445/D|rpoB/|Rv0667/	S_R:ETHAMBUTOL:M/306/I|embB/|Rv3795/	S_S:KANAMYCIN	S_S:AMIKACIN	S_S:CAPREOMYCIN	S_S:OFLOXACIN	S_S:LEVOFLOXACIN	S_S:MOXIFLOXACIN	S_S:ETHIONAMIDE	S_R:PYRAZINAMIDE:AG/515/A|pncA/|Rv2043c/
MD374	lineage4	R_S:STREPTOMYCIN	R_R:ISONIAZID:S/315/T|katG/|Rv1908c/	R_R:RIFAMPICIN:H/445/D|rpoB/|Rv0667/	S_R:ETHAMBUTOL:M/306/I|embB/|Rv3795/	S_S:KANAMYCIN	S_S:AMIKACIN	S_S:CAPREOMYCIN	S_S:OFLOXACIN	S_S:LEVOFLOXACIN	S_S:MOXIFLOXACIN	S_S:ETHIONAMIDE	R_R:PYRAZINAMIDE:ACC/392/ACCCC|pncA/|Rv2043c/
MD375	lineage3	R_R:STREPTOMYCIN:C/905/G|rrs/|Rvnr01/	R_R:ISONIAZID:S/315/T|katG/|Rv1908c/	R_R:RIFAMPICIN:S/450/L|rpoB/|Rv0667/	R_R:ETHAMBUTOL:M/306/I|embB/|Rv3795/	S_S:KANAMYCIN	S_S:AMIKACIN	S_S:CAPREOMYCIN	S_S:OFLOXACIN	S_S:LEVOFLOXACIN	S_S:MOXIFLOXACIN	S_S:ETHIONAMIDE	S_S:PYRAZINAMIDE
MD372	lineage4	S_S:STREPTOMYCIN	R_R:ISONIAZID:G/279/D|katG/|Rv1908c/	R_R:RIFAMPICIN:S/450/L|rpoB/|Rv0667/	S_R:ETHAMBUTOL:M/306/I|embB/|Rv3795/;D/1024/N|embB/|Rv3795/	S_S:KANAMYCIN	S_S:AMIKACIN	S_S:CAPREOMYCIN	S_S:OFLOXACIN	S_S:LEVOFLOXACIN	S_S:MOXIFLOXACIN	S_S:ETHIONAMIDE	S_S:PYRAZINAMIDE
MD373	lineage1	S_S:STREPTOMYCIN	R_S:ISONIAZID	S_S:RIFAMPICIN	S_S:ETHAMBUTOL	S_S:KANAMYCIN	S_S:AMIKACIN	S_S:CAPREOMYCIN	S_S:OFLOXACIN	S_S:LEVOFLOXACIN	S_S:MOXIFLOXACIN	S_S:ETHIONAMIDE	S_S:PYRAZINAMIDE
MD370	lineage3	R_R:STREPTOMYCIN:C/517/T|rrs/|Rvnr01/	R_R:ISONIAZID:S/315/T|katG/|Rv1908c/	S_R:RIFAMPICIN:H/445/L|rpoB/|Rv0667/	S_R:ETHAMBUTOL:G/406/A|embB/|Rv3795/	S_S:KANAMYCIN	S_S:AMIKACIN	S_S:CAPREOMYCIN	S_S:OFLOXACIN	S_S:LEVOFLOXACIN	S_S:MOXIFLOXACIN	S_S:ETHIONAMIDE	R_R:PYRAZINAMIDE:H/51/Q|pncA/|Rv2043c/
MD371	lineage3	S_S:STREPTOMYCIN	R_R:ISONIAZID:S/315/T|katG/|Rv1908c/	R_R:RIFAMPICIN:S/450/L|rpoB/|Rv0667/	S_R:ETHAMBUTOL:G/406/A|embB/|Rv3795/	S_S:KANAMYCIN	S_S:AMIKACIN	S_S:CAPREOMYCIN	S_S:OFLOXACIN	S_S:LEVOFLOXACIN	S_S:MOXIFLOXACIN	S_S:ETHIONAMIDE	S_S:PYRAZINAMIDE
MD399	lineage1	S_S:STREPTOMYCIN	R_R:ISONIAZID:S/315/T|katG/|Rv1908c/	S_R:RIFAMPICIN:D/435/Y|rpoB/|Rv0667/	S_S:ETHAMBUTOL	S_S:KANAMYCIN	S_S:AMIKACIN	S_S:CAPREOMYCIN	S_S:OFLOXACIN	S_S:LEVOFLOXACIN	S_S:MOXIFLOXACIN	S_S:ETHIONAMIDE	S_S:PYRAZINAMIDE
MD299	lineage1	R_S:STREPTOMYCIN	R_R:ISONIAZID:TCC/1177/TCCC|katG/|Rv1908c/;C/-54/T|ahpC/|Rv2428/	R_R:RIFAMPICIN:H/445/Y|rpoB/|Rv0667/	S_S:ETHAMBUTOL	S_S:KANAMYCIN	S_S:AMIKACIN	S_S:CAPREOMYCIN	S_S:OFLOXACIN	S_S:LEVOFLOXACIN	S_S:MOXIFLOXACIN	S_S:ETHIONAMIDE	R_R:PYRAZINAMIDE:CAG/468/CAGAG|pncA/|Rv2043c/
MD298	lineage1	S_S:STREPTOMYCIN	S_S:ISONIAZID	S_S:RIFAMPICIN	S_S:ETHAMBUTOL	S_S:KANAMYCIN	S_S:AMIKACIN	S_S:CAPREOMYCIN	S_S:OFLOXACIN	S_S:LEVOFLOXACIN	S_S:MOXIFLOXACIN	S_S:ETHIONAMIDE	S_S:PYRAZINAMIDE
MD295	lineage1	R_S:STREPTOMYCIN	R_R:ISONIAZID:S/315/T|katG/|Rv1908c/	R_R:RIFAMPICIN:S/441/L|rpoB/|Rv0667/	S_R:ETHAMBUTOL:G/406/S|embB/|Rv3795/	S_S:KANAMYCIN	S_S:AMIKACIN	S_S:CAPREOMYCIN	R_R:OFLOXACIN:A/90/V|gyrA/|Rv0006/	R_R:LEVOFLOXACIN:A/90/V|gyrA/|Rv0006/	S_R:MOXIFLOXACIN:A/90/V|gyrA/|Rv0006/	S_S:ETHIONAMIDE	R_S:PYRAZINAMIDE
MD294	lineage3	S_S:STREPTOMYCIN	S_S:ISONIAZID	R_R:RIFAMPICIN:CAAT/1294/C|rpoB/|Rv0667/	S_S:ETHAMBUTOL	S_S:KANAMYCIN	S_S:AMIKACIN	S_S:CAPREOMYCIN	S_S:OFLOXACIN	S_S:LEVOFLOXACIN	S_S:MOXIFLOXACIN	S_S:ETHIONAMIDE	S_S:PYRAZINAMIDE
MD297	lineage2	R_R:STREPTOMYCIN:K/43/R|rpsL/|Rv0682/	R_R:ISONIAZID:S/315/T|katG/|Rv1908c/	R_R:RIFAMPICIN:S/450/L|rpoB/|Rv0667/	R_R:ETHAMBUTOL:M/306/V|embB/|Rv3795/;T/1082/A|embB/|Rv3795/	S_S:KANAMYCIN	S_S:AMIKACIN	S_S:CAPREOMYCIN	R_R:OFLOXACIN:D/94/A|gyrA/|Rv0006/	S_R:LEVOFLOXACIN:D/94/A|gyrA/|Rv0006/	S_R:MOXIFLOXACIN:D/94/A|gyrA/|Rv0006/	R_S:ETHIONAMIDE	S_S:PYRAZINAMIDE
MD296	lineage2	S_S:STREPTOMYCIN	R_R:ISONIAZID:S/315/T|katG/|Rv1908c/	R_R:RIFAMPICIN:S/450/L|rpoB/|Rv0667/	S_S:ETHAMBUTOL	S_S:KANAMYCIN	S_S:AMIKACIN	S_S:CAPREOMYCIN	S_S:OFLOXACIN	S_S:LEVOFLOXACIN	S_S:MOXIFLOXACIN	R_S:ETHIONAMIDE	S_S:PYRAZINAMIDE
MD291	lineage2	R_S:STREPTOMYCIN	R_R:ISONIAZID:S/315/T|katG/|Rv1908c/	R_R:RIFAMPICIN:H/445/Y|rpoB/|Rv0667/	S_S:ETHAMBUTOL	S_S:KANAMYCIN	S_S:AMIKACIN	S_S:CAPREOMYCIN	S_S:OFLOXACIN	S_S:LEVOFLOXACIN	S_S:MOXIFLOXACIN	S_S:ETHIONAMIDE	R_S:PYRAZINAMIDE
MD290	lineage1	S_S:STREPTOMYCIN	S_S:ISONIAZID	S_S:RIFAMPICIN	S_S:ETHAMBUTOL	S_S:KANAMYCIN	S_S:AMIKACIN	S_S:CAPREOMYCIN	S_S:OFLOXACIN	S_S:LEVOFLOXACIN	S_S:MOXIFLOXACIN	S_S:ETHIONAMIDE	S_S:PYRAZINAMIDE
MD293	lineage1	S_S:STREPTOMYCIN	R_R:ISONIAZID:C/-15/T|fabG1/|Rv1483/	R_R:RIFAMPICIN:S/450/L|rpoB/|Rv0667/	S_S:ETHAMBUTOL	S_S:KANAMYCIN	S_S:AMIKACIN	S_S:CAPREOMYCIN	S_S:OFLOXACIN	S_S:LEVOFLOXACIN	S_S:MOXIFLOXACIN	S_R:ETHIONAMIDE:C/-15/T|fabG1/|Rv1483/	R_S:PYRAZINAMIDE
MD453	lineage4	S_S:STREPTOMYCIN	R_R:ISONIAZID:W/91/R|katG/|Rv1908c/	S_S:RIFAMPICIN	S_S:ETHAMBUTOL	S_S:KANAMYCIN	S_S:AMIKACIN	S_S:CAPREOMYCIN	S_S:OFLOXACIN	S_S:LEVOFLOXACIN	S_S:MOXIFLOXACIN	S_S:ETHIONAMIDE	S_S:PYRAZINAMIDE
MD452	lineage2	R_R:STREPTOMYCIN:K/43/R|rpsL/|Rv0682/	R_R:ISONIAZID:S/315/T|katG/|Rv1908c/	S_R:RIFAMPICIN:D/435/Y|rpoB/|Rv0667/	S_S:ETHAMBUTOL	S_S:KANAMYCIN	S_S:AMIKACIN	S_S:CAPREOMYCIN	S_S:OFLOXACIN	S_S:LEVOFLOXACIN	S_S:MOXIFLOXACIN	S_S:ETHIONAMIDE	S_S:PYRAZINAMIDE
MD451	lineage1	R_S:STREPTOMYCIN	R_R:ISONIAZID:S/315/T|katG/|Rv1908c/	R_R:RIFAMPICIN:S/450/L|rpoB/|Rv0667/	R_R:ETHAMBUTOL:M/306/V|embB/|Rv3795/	S_S:KANAMYCIN	S_S:AMIKACIN	S_S:CAPREOMYCIN	S_S:OFLOXACIN	S_S:LEVOFLOXACIN	S_S:MOXIFLOXACIN	S_R:ETHIONAMIDE:TAGTGC/857/TAGTGCAGTGC|ethA/|Rv3854c/	R_R:PYRAZINAMIDE:F/58/L|pncA/|Rv2043c/;CGGG/162/CGG|pncA/|Rv2043c/
MD450	lineage3	S_S:STREPTOMYCIN	R_S:ISONIAZID	R_R:RIFAMPICIN:S/450/L|rpoB/|Rv0667/	S_S:ETHAMBUTOL	S_S:KANAMYCIN	S_S:AMIKACIN	S_S:CAPREOMYCIN	S_R:OFLOXACIN:S/91/P|gyrA/|Rv0006/	S_R:LEVOFLOXACIN:S/91/P|gyrA/|Rv0006/	S_R:MOXIFLOXACIN:S/91/P|gyrA/|Rv0006/	S_S:ETHIONAMIDE	S_S:PYRAZINAMIDE
MD109	lineage3	R_R:STREPTOMYCIN:K/43/R|rpsL/|Rv0682/	R_R:ISONIAZID:S/315/T|katG/|Rv1908c/	R_R:RIFAMPICIN:S/450/L|rpoB/|Rv0667/	S_S:ETHAMBUTOL	S_S:KANAMYCIN	S_S:AMIKACIN	S_S:CAPREOMYCIN	S_S:OFLOXACIN	S_S:LEVOFLOXACIN	S_S:MOXIFLOXACIN	R_S:ETHIONAMIDE	R_S:PYRAZINAMIDE
MD456	lineage4	R_S:STREPTOMYCIN	R_R:ISONIAZID:S/315/T|katG/|Rv1908c/	R_R:RIFAMPICIN:S/450/L|rpoB/|Rv0667/	R_R:ETHAMBUTOL:M/306/V|embB/|Rv3795/	S_S:KANAMYCIN	S_S:AMIKACIN	S_S:CAPREOMYCIN	R_R:OFLOXACIN:A/90/V|gyrA/|Rv0006/;D/94/H|gyrA/|Rv0006/	R_R:LEVOFLOXACIN:A/90/V|gyrA/|Rv0006/;D/94/H|gyrA/|Rv0006/	R_R:MOXIFLOXACIN:A/90/V|gyrA/|Rv0006/;D/94/H|gyrA/|Rv0006/	S_S:ETHIONAMIDE	S_S:PYRAZINAMIDE
MD455	lineage1	S_S:STREPTOMYCIN	R_R:ISONIAZID:C/-15/T|fabG1/|Rv1483/	R_R:RIFAMPICIN:S/450/L|rpoB/|Rv0667/	S_S:ETHAMBUTOL	S_S:KANAMYCIN	S_S:AMIKACIN	S_S:CAPREOMYCIN	S_S:OFLOXACIN	S_S:LEVOFLOXACIN	S_S:MOXIFLOXACIN	R_R:ETHIONAMIDE:C/-15/T|fabG1/|Rv1483/	S_S:PYRAZINAMIDE
MD454	lineage4	S_S:STREPTOMYCIN	R_R:ISONIAZID:S/315/T|katG/|Rv1908c/	R_R:RIFAMPICIN:Q/432/L|rpoB/|Rv0667/	S_S:ETHAMBUTOL	S_S:KANAMYCIN	S_S:AMIKACIN	S_S:CAPREOMYCIN	S_S:OFLOXACIN	S_S:LEVOFLOXACIN	S_S:MOXIFLOXACIN	S_S:ETHIONAMIDE	S_S:PYRAZINAMIDE
MD105	lineage1	R_R:STREPTOMYCIN:A/906/G|rrs/|Rvnr01/	R_R:ISONIAZID:S/315/T|katG/|Rv1908c/	R_R:RIFAMPICIN:D/435/V|rpoB/|Rv0667/	S_R:ETHAMBUTOL:G/406/D|embB/|Rv3795/	S_S:KANAMYCIN	S_S:AMIKACIN	S_S:CAPREOMYCIN	S_S:OFLOXACIN	S_S:LEVOFLOXACIN	S_S:MOXIFLOXACIN	R_R:ETHIONAMIDE:R/292/*|ethA/|Rv3854c/	S_R:PYRAZINAMIDE:I/6/L|pncA/|Rv2043c/
MD104	lineage4	S_S:STREPTOMYCIN	R_R:ISONIAZID:S/315/T|katG/|Rv1908c/	R_R:RIFAMPICIN:S/450/L|rpoB/|Rv0667/	S_S:ETHAMBUTOL	S_S:KANAMYCIN	S_S:AMIKACIN	S_S:CAPREOMYCIN	S_S:OFLOXACIN	S_S:LEVOFLOXACIN	S_S:MOXIFLOXACIN	S_S:ETHIONAMIDE	S_S:PYRAZINAMIDE
MD459	lineage4	R_R:STREPTOMYCIN:K/43/R|rpsL/|Rv0682/	R_R:ISONIAZID:ATCTC/1004/ATCTCTC|katG/|Rv1908c/;C/-52/T|ahpC/|Rv2428/	R_R:RIFAMPICIN:S/450/L|rpoB/|Rv0667/	S_S:ETHAMBUTOL	S_S:KANAMYCIN	S_S:AMIKACIN	S_S:CAPREOMYCIN	S_S:OFLOXACIN	S_S:LEVOFLOXACIN	S_S:MOXIFLOXACIN	S_S:ETHIONAMIDE	S_S:PYRAZINAMIDE
MD106	lineage4	S_S:STREPTOMYCIN	S_S:ISONIAZID	R_R:RIFAMPICIN:H/445/D|rpoB/|Rv0667/	S_S:ETHAMBUTOL	S_S:KANAMYCIN	S_S:AMIKACIN	S_S:CAPREOMYCIN	S_S:OFLOXACIN	S_S:LEVOFLOXACIN	S_S:MOXIFLOXACIN	R_S:ETHIONAMIDE	S_S:PYRAZINAMIDE
MD101	lineage4lineage2	R_R:STREPTOMYCIN:K/43/R|rpsL/|Rv0682/	R_R:ISONIAZID:S/315/T|katG/|Rv1908c/	R_R:RIFAMPICIN:D/435/Y|rpoB/|Rv0667/;S/450/L|rpoB/|Rv0667/	R_R:ETHAMBUTOL:M/306/I|embB/|Rv3795/;Q/853/P|embB/|Rv3795/;T/1082/A|embB/|Rv3795/	S_S:KANAMYCIN	S_S:AMIKACIN	S_S:CAPREOMYCIN	R_R:OFLOXACIN:D/94/G|gyrA/|Rv0006/	R_R:LEVOFLOXACIN:D/94/G|gyrA/|Rv0006/	R_R:MOXIFLOXACIN:D/94/G|gyrA/|Rv0006/	R_S:ETHIONAMIDE	S_S:PYRAZINAMIDE
MD100	lineage3	R_R:STREPTOMYCIN:K/43/R|rpsL/|Rv0682/	R_R:ISONIAZID:S/315/T|katG/|Rv1908c/	R_R:RIFAMPICIN:L/430/P|rpoB/|Rv0667/	S_R:ETHAMBUTOL:M/306/V|embB/|Rv3795/	S_S:KANAMYCIN	S_S:AMIKACIN	S_S:CAPREOMYCIN	R_R:OFLOXACIN:D/94/G|gyrA/|Rv0006/	R_R:LEVOFLOXACIN:D/94/G|gyrA/|Rv0006/	R_R:MOXIFLOXACIN:D/94/G|gyrA/|Rv0006/	S_S:ETHIONAMIDE	S_S:PYRAZINAMIDE
MD103	lineage2	R_R:STREPTOMYCIN:K/43/R|rpsL/|Rv0682/	R_R:ISONIAZID:S/315/T|katG/|Rv1908c/	R_R:RIFAMPICIN:S/450/L|rpoB/|Rv0667/	R_R:ETHAMBUTOL:M/306/V|embB/|Rv3795/	S_S:KANAMYCIN	S_S:AMIKACIN	S_S:CAPREOMYCIN	R_R:OFLOXACIN:S/91/P|gyrA/|Rv0006/	S_R:LEVOFLOXACIN:S/91/P|gyrA/|Rv0006/	R_R:MOXIFLOXACIN:S/91/P|gyrA/|Rv0006/	R_S:ETHIONAMIDE	R_S:PYRAZINAMIDE
MD102	lineage1	R_R:STREPTOMYCIN:C/517/T|rrs/|Rvnr01/	R_R:ISONIAZID:S/315/T|katG/|Rv1908c/	R_R:RIFAMPICIN:S/450/L|rpoB/|Rv0667/	R_R:ETHAMBUTOL:C/-16/T|embA/|Rv3794/;M/306/L|embB/|Rv3795/	S_S:KANAMYCIN	S_S:AMIKACIN	S_S:CAPREOMYCIN	R_R:OFLOXACIN:D/94/G|gyrA/|Rv0006/	R_R:LEVOFLOXACIN:D/94/G|gyrA/|Rv0006/	R_R:MOXIFLOXACIN:D/94/G|gyrA/|Rv0006/	S_S:ETHIONAMIDE	R_R:PYRAZINAMIDE:L/156/P|pncA/|Rv2043c/
MD352	lineage1	S_S:STREPTOMYCIN	R_R:ISONIAZID:S/315/T|katG/|Rv1908c/	S_R:RIFAMPICIN:L/430/P|rpoB/|Rv0667/	S_S:ETHAMBUTOL	S_S:KANAMYCIN	S_S:AMIKACIN	S_S:CAPREOMYCIN	S_S:OFLOXACIN	S_S:LEVOFLOXACIN	S_S:MOXIFLOXACIN	S_S:ETHIONAMIDE	R_S:PYRAZINAMIDE
MD353	lineage4	S_S:STREPTOMYCIN	R_R:ISONIAZID:S/315/T|katG/|Rv1908c/	R_R:RIFAMPICIN:S/450/L|rpoB/|Rv0667/	S_R:ETHAMBUTOL:M/306/I|embB/|Rv3795/	S_S:KANAMYCIN	S_S:AMIKACIN	S_S:CAPREOMYCIN	S_S:OFLOXACIN	S_S:LEVOFLOXACIN	S_S:MOXIFLOXACIN	R_S:ETHIONAMIDE	S_S:PYRAZINAMIDE
MD358	lineage4	S_S:STREPTOMYCIN	R_R:ISONIAZID:C/-15/T|fabG1/|Rv1483/	R_R:RIFAMPICIN:S/450/L|rpoB/|Rv0667/	S_S:ETHAMBUTOL	S_S:KANAMYCIN	S_S:AMIKACIN	S_S:CAPREOMYCIN	S_S:OFLOXACIN	S_S:LEVOFLOXACIN	S_S:MOXIFLOXACIN	S_R:ETHIONAMIDE:C/-15/T|fabG1/|Rv1483/	S_S:PYRAZINAMIDE
MD052	lineage1	S_S:STREPTOMYCIN	S_S:ISONIAZID	S_S:RIFAMPICIN	S_S:ETHAMBUTOL	S_S:KANAMYCIN	S_S:AMIKACIN	S_S:CAPREOMYCIN	S_S:OFLOXACIN	S_S:LEVOFLOXACIN	S_S:MOXIFLOXACIN	S_S:ETHIONAMIDE	S_S:PYRAZINAMIDE
MD206	lineage1	S_S:STREPTOMYCIN	R_R:ISONIAZID:T/-8/C|fabG1/|Rv1483/	R_R:RIFAMPICIN:S/450/L|rpoB/|Rv0667/	S_S:ETHAMBUTOL	S_S:KANAMYCIN	S_S:AMIKACIN	S_S:CAPREOMYCIN	S_S:OFLOXACIN	S_S:LEVOFLOXACIN	S_S:MOXIFLOXACIN	R_R:ETHIONAMIDE:T/-8/C|fabG1/|Rv1483/	S_S:PYRAZINAMIDE
MD207	lineage3	R_R:STREPTOMYCIN:K/88/R|rpsL/|Rv0682/	R_R:ISONIAZID:S/315/T|katG/|Rv1908c/	R_R:RIFAMPICIN:S/450/L|rpoB/|Rv0667/	R_R:ETHAMBUTOL:C/-16/G|embA/|Rv3794/;M/306/V|embB/|Rv3795/	S_S:KANAMYCIN	S_S:AMIKACIN	S_S:CAPREOMYCIN	R_R:OFLOXACIN:D/94/G|gyrA/|Rv0006/	R_R:LEVOFLOXACIN:D/94/G|gyrA/|Rv0006/	R_R:MOXIFLOXACIN:D/94/G|gyrA/|Rv0006/	R_R:ETHIONAMIDE:GTTTT/342/GTTT|ethA/|Rv3854c/	R_R:PYRAZINAMIDE:ACC/392/ACCC|pncA/|Rv2043c/
MD204	lineage1	S_S:STREPTOMYCIN	R_R:ISONIAZID:S/315/T|katG/|Rv1908c/	S_R:RIFAMPICIN:L/452/P|rpoB/|Rv0667/	R_R:ETHAMBUTOL:C/-16/T|embA/|Rv3794/;G/406/S|embB/|Rv3795/	S_S:KANAMYCIN	S_S:AMIKACIN	S_S:CAPREOMYCIN	S_S:OFLOXACIN	S_S:LEVOFLOXACIN	S_S:MOXIFLOXACIN	S_S:ETHIONAMIDE	R_R:PYRAZINAMIDE:V/7/F|pncA/|Rv2043c/
MD205	lineage1	S_S:STREPTOMYCIN	R_S:ISONIAZID	R_R:RIFAMPICIN:S/450/L|rpoB/|Rv0667/	S_S:ETHAMBUTOL	S_S:KANAMYCIN	S_S:AMIKACIN	S_S:CAPREOMYCIN	S_S:OFLOXACIN	S_S:LEVOFLOXACIN	R_S:MOXIFLOXACIN	R_S:ETHIONAMIDE	R_S:PYRAZINAMIDE
MD202	lineage1	R_S:STREPTOMYCIN	R_R:ISONIAZID:S/315/T|katG/|Rv1908c/	R_R:RIFAMPICIN:L/452/P|rpoB/|Rv0667/	R_S:ETHAMBUTOL	S_S:KANAMYCIN	S_S:AMIKACIN	S_S:CAPREOMYCIN	S_S:OFLOXACIN	S_S:LEVOFLOXACIN	S_S:MOXIFLOXACIN	R_S:ETHIONAMIDE	R_S:PYRAZINAMIDE
MD203	lineage1	R_S:STREPTOMYCIN	R_R:ISONIAZID:S/315/T|katG/|Rv1908c/	R_R:RIFAMPICIN:H/445/R|rpoB/|Rv0667/	S_S:ETHAMBUTOL	S_S:KANAMYCIN	S_S:AMIKACIN	S_S:CAPREOMYCIN	S_S:OFLOXACIN	S_S:LEVOFLOXACIN	S_S:MOXIFLOXACIN	S_S:ETHIONAMIDE	S_S:PYRAZINAMIDE
MD200	lineage1	R_R:STREPTOMYCIN:K/88/R|rpsL/|Rv0682/	R_R:ISONIAZID:S/315/T|katG/|Rv1908c/	S_R:RIFAMPICIN:L/430/P|rpoB/|Rv0667/	S_S:ETHAMBUTOL	S_S:KANAMYCIN	S_S:AMIKACIN	S_S:CAPREOMYCIN	S_S:OFLOXACIN	S_S:LEVOFLOXACIN	S_S:MOXIFLOXACIN	S_S:ETHIONAMIDE	S_S:PYRAZINAMIDE
MD201	lineage1	S_S:STREPTOMYCIN	R_S:ISONIAZID	R_R:RIFAMPICIN:S/450/L|rpoB/|Rv0667/	S_S:ETHAMBUTOL	S_S:KANAMYCIN	S_S:AMIKACIN	S_S:CAPREOMYCIN	S_S:OFLOXACIN	S_S:LEVOFLOXACIN	S_S:MOXIFLOXACIN	S_S:ETHIONAMIDE	S_S:PYRAZINAMIDE
MD208	lineage1	S_S:STREPTOMYCIN	R_R:ISONIAZID:S/315/I|katG/|Rv1908c/	R_R:RIFAMPICIN:D/435/Y|rpoB/|Rv0667/	S_S:ETHAMBUTOL	S_S:KANAMYCIN	S_S:AMIKACIN	S_S:CAPREOMYCIN	S_S:OFLOXACIN	S_S:LEVOFLOXACIN	S_S:MOXIFLOXACIN	S_S:ETHIONAMIDE	S_S:PYRAZINAMIDE
MD209	lineage1	R_S:STREPTOMYCIN	R_R:ISONIAZID:S/315/T|katG/|Rv1908c/	R_R:RIFAMPICIN:H/445/Y|rpoB/|Rv0667/	S_S:ETHAMBUTOL	S_S:KANAMYCIN	S_S:AMIKACIN	S_S:CAPREOMYCIN	S_S:OFLOXACIN	S_S:LEVOFLOXACIN	S_S:MOXIFLOXACIN	S_S:ETHIONAMIDE	R_S:PYRAZINAMIDE
MD196	lineage1	R_R:STREPTOMYCIN:C/517/T|rrs/|Rvnr01/	R_R:ISONIAZID:C/-15/T|fabG1/|Rv1483/;S/315/T|katG/|Rv1908c/	R_R:RIFAMPICIN:H/445/C|rpoB/|Rv0667/	R_R:ETHAMBUTOL:P/404/S|embB/|Rv3795/;D/1024/N|embB/|Rv3795/	S_S:KANAMYCIN	S_S:AMIKACIN	S_S:CAPREOMYCIN	S_S:OFLOXACIN	S_S:LEVOFLOXACIN	S_S:MOXIFLOXACIN	R_R:ETHIONAMIDE:C/-15/T|fabG1/|Rv1483/	S_S:PYRAZINAMIDE
MD197	lineage1	S_S:STREPTOMYCIN	R_R:ISONIAZID:C/-15/T|fabG1/|Rv1483/	R_R:RIFAMPICIN:H/445/Y|rpoB/|Rv0667/	S_S:ETHAMBUTOL	S_S:KANAMYCIN	S_S:AMIKACIN	S_S:CAPREOMYCIN	S_S:OFLOXACIN	S_S:LEVOFLOXACIN	S_S:MOXIFLOXACIN	R_R:ETHIONAMIDE:C/-15/T|fabG1/|Rv1483/	S_S:PYRAZINAMIDE
MD194	lineage1	R_S:STREPTOMYCIN	R_R:ISONIAZID:S/315/I|katG/|Rv1908c/	R_R:RIFAMPICIN:H/445/Y|rpoB/|Rv0667/	S_S:ETHAMBUTOL	R_S:KANAMYCIN	R_S:AMIKACIN	R_S:CAPREOMYCIN	S_S:OFLOXACIN	S_S:LEVOFLOXACIN	S_S:MOXIFLOXACIN	R_R:ETHIONAMIDE:G/413/D|ethA/|Rv3854c/	R_S:PYRAZINAMIDE
MD195	lineage1	R_R:STREPTOMYCIN:K/43/R|rpsL/|Rv0682/	R_R:ISONIAZID:C/-15/T|fabG1/|Rv1483/	R_R:RIFAMPICIN:S/450/L|rpoB/|Rv0667/	R_R:ETHAMBUTOL:Q/497/R|embB/|Rv3795/	S_S:KANAMYCIN	S_S:AMIKACIN	S_S:CAPREOMYCIN	R_R:OFLOXACIN:A/90/V|gyrA/|Rv0006/	R_R:LEVOFLOXACIN:A/90/V|gyrA/|Rv0006/	R_R:MOXIFLOXACIN:A/90/V|gyrA/|Rv0006/	R_R:ETHIONAMIDE:C/-15/T|fabG1/|Rv1483/	R_S:PYRAZINAMIDE
MD192	lineage1	S_S:STREPTOMYCIN	R_R:ISONIAZID:C/-15/T|fabG1/|Rv1483/	R_R:RIFAMPICIN:S/450/L|rpoB/|Rv0667/	S_S:ETHAMBUTOL	S_S:KANAMYCIN	S_S:AMIKACIN	S_S:CAPREOMYCIN	S_S:OFLOXACIN	S_S:LEVOFLOXACIN	S_S:MOXIFLOXACIN	R_R:ETHIONAMIDE:C/-15/T|fabG1/|Rv1483/;I/21/T|inhA/|Rv1484/	S_S:PYRAZINAMIDE
MD193	lineage1	S_S:STREPTOMYCIN	R_R:ISONIAZID:C/-15/T|fabG1/|Rv1483/	S_S:RIFAMPICIN	S_S:ETHAMBUTOL	S_S:KANAMYCIN	S_S:AMIKACIN	S_S:CAPREOMYCIN	S_S:OFLOXACIN	S_S:LEVOFLOXACIN	S_S:MOXIFLOXACIN	R_R:ETHIONAMIDE:C/-15/T|fabG1/|Rv1483/	S_S:PYRAZINAMIDE
MD190	lineage2	R_R:STREPTOMYCIN:K/43/R|rpsL/|Rv0682/	R_R:ISONIAZID:T/-8/C|fabG1/|Rv1483/;W/191/R|katG/|Rv1908c/;C/-72/T|ahpC/|Rv2428/	R_R:RIFAMPICIN:S/450/L|rpoB/|Rv0667/	R_R:ETHAMBUTOL:D/354/A|embB/|Rv3795/	S_S:KANAMYCIN	S_S:AMIKACIN	S_S:CAPREOMYCIN	S_S:OFLOXACIN	S_S:LEVOFLOXACIN	S_S:MOXIFLOXACIN	R_R:ETHIONAMIDE:T/-8/C|fabG1/|Rv1483/	S_R:PYRAZINAMIDE:T/61/P|pncA/|Rv2043c/
MD191	lineage4	S_S:STREPTOMYCIN	R_R:ISONIAZID:W/300/G|katG/|Rv1908c/	S_S:RIFAMPICIN	S_S:ETHAMBUTOL	S_S:KANAMYCIN	S_S:AMIKACIN	S_S:CAPREOMYCIN	S_S:OFLOXACIN	S_S:LEVOFLOXACIN	S_S:MOXIFLOXACIN	S_S:ETHIONAMIDE	S_S:PYRAZINAMIDE
MD048	lineage2lineage1	R_R:STREPTOMYCIN:K/43/R|rpsL/|Rv0682/	R_R:ISONIAZID:S/315/T|katG/|Rv1908c/	R_R:RIFAMPICIN:S/450/L|rpoB/|Rv0667/	S_R:ETHAMBUTOL:M/306/V|embB/|Rv3795/	S_S:KANAMYCIN	S_S:AMIKACIN	S_S:CAPREOMYCIN	R_R:OFLOXACIN:D/94/G|gyrA/|Rv0006/	R_R:LEVOFLOXACIN:D/94/G|gyrA/|Rv0006/	R_R:MOXIFLOXACIN:D/94/G|gyrA/|Rv0006/	S_S:ETHIONAMIDE	S_S:PYRAZINAMIDE
MD198	lineage1	R_R:STREPTOMYCIN:K/88/R|rpsL/|Rv0682/	R_R:ISONIAZID:S/315/T|katG/|Rv1908c/	S_R:RIFAMPICIN:L/452/P|rpoB/|Rv0667/	S_S:ETHAMBUTOL	S_S:KANAMYCIN	S_S:AMIKACIN	S_S:CAPREOMYCIN	S_S:OFLOXACIN	S_S:LEVOFLOXACIN	S_S:MOXIFLOXACIN	S_S:ETHIONAMIDE	S_S:PYRAZINAMIDE
MD199	lineage1	R_S:STREPTOMYCIN	R_R:ISONIAZID:S/315/R|katG/|Rv1908c/	S_S:RIFAMPICIN	S_R:ETHAMBUTOL:H/1002/R|embB/|Rv3795/	S_S:KANAMYCIN	S_S:AMIKACIN	S_S:CAPREOMYCIN	S_R:OFLOXACIN:A/90/V|gyrA/|Rv0006/	S_R:LEVOFLOXACIN:A/90/V|gyrA/|Rv0006/	S_R:MOXIFLOXACIN:A/90/V|gyrA/|Rv0006/	S_S:ETHIONAMIDE	S_S:PYRAZINAMIDE
MD404	lineage1	S_S:STREPTOMYCIN	R_R:ISONIAZID:S/315/T|katG/|Rv1908c/	R_R:RIFAMPICIN:D/435/V|rpoB/|Rv0667/	R_R:ETHAMBUTOL:C/-16/G|embA/|Rv3794/;M/306/I|embB/|Rv3795/	S_S:KANAMYCIN	S_S:AMIKACIN	S_S:CAPREOMYCIN	S_S:OFLOXACIN	S_S:LEVOFLOXACIN	S_S:MOXIFLOXACIN	R_S:ETHIONAMIDE	R_S:PYRAZINAMIDE
MD116	lineage2	R_R:STREPTOMYCIN:K/43/R|rpsL/|Rv0682/	R_R:ISONIAZID:S/315/T|katG/|Rv1908c/	R_R:RIFAMPICIN:S/450/L|rpoB/|Rv0667/	R_R:ETHAMBUTOL:M/306/V|embB/|Rv3795/;T/1082/A|embB/|Rv3795/	S_S:KANAMYCIN	S_S:AMIKACIN	S_S:CAPREOMYCIN	R_R:OFLOXACIN:S/91/P|gyrA/|Rv0006/	S_R:LEVOFLOXACIN:S/91/P|gyrA/|Rv0006/	R_R:MOXIFLOXACIN:S/91/P|gyrA/|Rv0006/	R_S:ETHIONAMIDE	S_S:PYRAZINAMIDE
MD333	lineage2	R_R:STREPTOMYCIN:A/514/C|rrs/|Rvnr01/	R_R:ISONIAZID:S/315/T|katG/|Rv1908c/	R_R:RIFAMPICIN:CAATTCATGGA/1294/CA|rpoB/|Rv0667/	S_S:ETHAMBUTOL	S_S:KANAMYCIN	S_S:AMIKACIN	S_S:CAPREOMYCIN	S_S:OFLOXACIN	S_S:LEVOFLOXACIN	S_S:MOXIFLOXACIN	S_S:ETHIONAMIDE	S_S:PYRAZINAMIDE
MD330	lineage4	S_S:STREPTOMYCIN	R_S:ISONIAZID	R_R:RIFAMPICIN:S/450/L|rpoB/|Rv0667/	R_R:ETHAMBUTOL:M/306/I|embB/|Rv3795/	S_S:KANAMYCIN	S_S:AMIKACIN	S_S:CAPREOMYCIN	R_R:OFLOXACIN:A/90/V|gyrA/|Rv0006/	R_R:LEVOFLOXACIN:A/90/V|gyrA/|Rv0006/	R_R:MOXIFLOXACIN:A/90/V|gyrA/|Rv0006/	R_R:ETHIONAMIDE:GC/673/GCC|ethA/|Rv3854c/	R_R:PYRAZINAMIDE:CA/292/CAA|pncA/|Rv2043c/
MD331	lineage1	S_S:STREPTOMYCIN	R_R:ISONIAZID:S/315/T|katG/|Rv1908c/	R_R:RIFAMPICIN:S/450/L|rpoB/|Rv0667/	S_S:ETHAMBUTOL	S_S:KANAMYCIN	S_S:AMIKACIN	S_S:CAPREOMYCIN	S_S:OFLOXACIN	S_S:LEVOFLOXACIN	S_S:MOXIFLOXACIN	S_S:ETHIONAMIDE	S_S:PYRAZINAMIDE
MD336	lineage2	S_S:STREPTOMYCIN	S_S:ISONIAZID	S_R:RIFAMPICIN:L/430/P|rpoB/|Rv0667/	S_S:ETHAMBUTOL	S_S:KANAMYCIN	S_S:AMIKACIN	S_S:CAPREOMYCIN	S_S:OFLOXACIN	S_S:LEVOFLOXACIN	S_S:MOXIFLOXACIN	S_S:ETHIONAMIDE	R_R:PYRAZINAMIDE:W/68/R|pncA/|Rv2043c/
MD337	lineage2	S_R:STREPTOMYCIN:K/43/R|rpsL/|Rv0682/	R_R:ISONIAZID:S/315/T|katG/|Rv1908c/	R_R:RIFAMPICIN:S/450/L|rpoB/|Rv0667/	R_R:ETHAMBUTOL:M/306/V|embB/|Rv3795/	S_S:KANAMYCIN	S_S:AMIKACIN	S_S:CAPREOMYCIN	S_S:OFLOXACIN	S_S:LEVOFLOXACIN	S_S:MOXIFLOXACIN	S_S:ETHIONAMIDE	S_R:PYRAZINAMIDE:Y/34/S|pncA/|Rv2043c/
MD334	lineage2	R_R:STREPTOMYCIN:K/43/R|rpsL/|Rv0682/	R_R:ISONIAZID:S/315/T|katG/|Rv1908c/	R_R:RIFAMPICIN:S/450/L|rpoB/|Rv0667/	S_R:ETHAMBUTOL:M/306/V|embB/|Rv3795/	S_S:KANAMYCIN	S_S:AMIKACIN	S_S:CAPREOMYCIN	S_S:OFLOXACIN	S_S:LEVOFLOXACIN	S_S:MOXIFLOXACIN	S_S:ETHIONAMIDE	R_R:PYRAZINAMIDE:L/27/P|pncA/|Rv2043c/
MD335	lineage2	R_R:STREPTOMYCIN:K/43/R|rpsL/|Rv0682/	R_R:ISONIAZID:S/315/T|katG/|Rv1908c/	R_R:RIFAMPICIN:S/450/L|rpoB/|Rv0667/	R_S:ETHAMBUTOL	S_S:KANAMYCIN	S_S:AMIKACIN	S_S:CAPREOMYCIN	R_R:OFLOXACIN:D/94/G|gyrA/|Rv0006/	R_R:LEVOFLOXACIN:D/94/G|gyrA/|Rv0006/	R_R:MOXIFLOXACIN:D/94/G|gyrA/|Rv0006/	S_S:ETHIONAMIDE	R_R:PYRAZINAMIDE:CCCTGGTGGCCAA/463/C|pncA/|Rv2043c/
MD338	lineage4	S_S:STREPTOMYCIN	R_R:ISONIAZID:S/315/N|katG/|Rv1908c/	R_R:RIFAMPICIN:S/450/W|rpoB/|Rv0667/	R_R:ETHAMBUTOL:G/406/A|embB/|Rv3795/	S_S:KANAMYCIN	S_S:AMIKACIN	S_S:CAPREOMYCIN	S_R:OFLOXACIN:A/74/S|gyrA/|Rv0006/	S_R:LEVOFLOXACIN:A/74/S|gyrA/|Rv0006/	S_R:MOXIFLOXACIN:A/74/S|gyrA/|Rv0006/	S_S:ETHIONAMIDE	R_R:PYRAZINAMIDE:ACC/392/ACCCC|pncA/|Rv2043c/
MD339	lineage1	S_S:STREPTOMYCIN	S_S:ISONIAZID	R_R:RIFAMPICIN:S/450/L|rpoB/|Rv0667/	S_S:ETHAMBUTOL	S_S:KANAMYCIN	S_S:AMIKACIN	S_S:CAPREOMYCIN	S_S:OFLOXACIN	S_S:LEVOFLOXACIN	S_S:MOXIFLOXACIN	S_S:ETHIONAMIDE	S_S:PYRAZINAMIDE
MD320	lineage4	S_S:STREPTOMYCIN	R_R:ISONIAZID:P/232/R|katG/|Rv1908c/;G/-48/A|ahpC/|Rv2428/	R_R:RIFAMPICIN:S/450/L|rpoB/|Rv0667/	S_R:ETHAMBUTOL:M/306/I|embB/|Rv3795/	S_S:KANAMYCIN	S_S:AMIKACIN	S_S:CAPREOMYCIN	S_S:OFLOXACIN	S_S:LEVOFLOXACIN	S_S:MOXIFLOXACIN	S_S:ETHIONAMIDE	S_S:PYRAZINAMIDE
MD141	lineage3	R_R:STREPTOMYCIN:K/43/R|rpsL/|Rv0682/	R_R:ISONIAZID:S/315/T|katG/|Rv1908c/	S_R:RIFAMPICIN:D/435/Y|rpoB/|Rv0667/	S_S:ETHAMBUTOL	S_S:KANAMYCIN	S_S:AMIKACIN	S_S:CAPREOMYCIN	S_S:OFLOXACIN	S_S:LEVOFLOXACIN	S_S:MOXIFLOXACIN	S_S:ETHIONAMIDE	S_S:PYRAZINAMIDE
MD416	lineage3	S_S:STREPTOMYCIN	R_R:ISONIAZID:S/315/T|katG/|Rv1908c/	R_R:RIFAMPICIN:Q/432/P|rpoB/|Rv0667/	S_R:ETHAMBUTOL:G/406/D|embB/|Rv3795/	S_S:KANAMYCIN	S_S:AMIKACIN	S_S:CAPREOMYCIN	S_S:OFLOXACIN	S_S:LEVOFLOXACIN	S_S:MOXIFLOXACIN	S_S:ETHIONAMIDE	S_S:PYRAZINAMIDE
MD415	lineage3	S_S:STREPTOMYCIN	R_R:ISONIAZID:S/315/T|katG/|Rv1908c/	R_R:RIFAMPICIN:H/445/D|rpoB/|Rv0667/	S_S:ETHAMBUTOL	S_S:KANAMYCIN	S_S:AMIKACIN	S_S:CAPREOMYCIN	S_S:OFLOXACIN	S_S:LEVOFLOXACIN	S_S:MOXIFLOXACIN	S_S:ETHIONAMIDE	S_S:PYRAZINAMIDE
MD142	lineage3	R_S:STREPTOMYCIN	R_R:ISONIAZID:S/315/T|katG/|Rv1908c/	S_R:RIFAMPICIN:H/445/N|rpoB/|Rv0667/	S_S:ETHAMBUTOL	S_S:KANAMYCIN	S_S:AMIKACIN	S_S:CAPREOMYCIN	S_S:OFLOXACIN	S_S:LEVOFLOXACIN	S_S:MOXIFLOXACIN	S_S:ETHIONAMIDE	S_S:PYRAZINAMIDE
MD145	lineage1	S_S:STREPTOMYCIN	R_R:ISONIAZID:S/315/T|katG/|Rv1908c/	R_R:RIFAMPICIN:H/445/D|rpoB/|Rv0667/	S_S:ETHAMBUTOL	S_S:KANAMYCIN	S_S:AMIKACIN	S_S:CAPREOMYCIN	S_S:OFLOXACIN	S_S:LEVOFLOXACIN	S_S:MOXIFLOXACIN	S_S:ETHIONAMIDE	S_S:PYRAZINAMIDE
MD144	lineage2	R_R:STREPTOMYCIN:K/43/R|rpsL/|Rv0682/	R_R:ISONIAZID:C/-15/T|fabG1/|Rv1483/;S/315/T|katG/|Rv1908c/	R_R:RIFAMPICIN:S/450/L|rpoB/|Rv0667/	R_R:ETHAMBUTOL:Q/497/R|embB/|Rv3795/	S_S:KANAMYCIN	S_S:AMIKACIN	S_S:CAPREOMYCIN	S_S:OFLOXACIN	S_S:LEVOFLOXACIN	S_S:MOXIFLOXACIN	R_R:ETHIONAMIDE:C/-15/T|fabG1/|Rv1483/	S_R:PYRAZINAMIDE:G/132/A|pncA/|Rv2043c/
MD411	lineage2	R_R:STREPTOMYCIN:K/43/R|rpsL/|Rv0682/	R_R:ISONIAZID:C/-15/T|fabG1/|Rv1483/;S/315/T|katG/|Rv1908c/	R_R:RIFAMPICIN:S/450/L|rpoB/|Rv0667/	R_R:ETHAMBUTOL:Q/497/R|embB/|Rv3795/	S_S:KANAMYCIN	S_S:AMIKACIN	S_S:CAPREOMYCIN	R_R:OFLOXACIN:D/94/G|gyrA/|Rv0006/	R_R:LEVOFLOXACIN:D/94/G|gyrA/|Rv0006/	R_R:MOXIFLOXACIN:D/94/G|gyrA/|Rv0006/	R_R:ETHIONAMIDE:C/-15/T|fabG1/|Rv1483/	S_R:PYRAZINAMIDE:G/132/A|pncA/|Rv2043c/
MD146	lineage1	S_S:STREPTOMYCIN	R_R:ISONIAZID:S/315/T|katG/|Rv1908c/	R_R:RIFAMPICIN:S/450/L|rpoB/|Rv0667/	R_R:ETHAMBUTOL:M/306/V|embB/|Rv3795/	S_S:KANAMYCIN	S_S:AMIKACIN	S_S:CAPREOMYCIN	S_S:OFLOXACIN	S_S:LEVOFLOXACIN	S_S:MOXIFLOXACIN	R_S:ETHIONAMIDE	S_S:PYRAZINAMIDE
MD149	lineage4	R_R:STREPTOMYCIN:K/43/R|rpsL/|Rv0682/	R_R:ISONIAZID:S/315/T|katG/|Rv1908c/	R_R:RIFAMPICIN:S/441/L|rpoB/|Rv0667/	S_S:ETHAMBUTOL	S_S:KANAMYCIN	S_S:AMIKACIN	S_S:CAPREOMYCIN	S_S:OFLOXACIN	S_S:LEVOFLOXACIN	S_S:MOXIFLOXACIN	S_S:ETHIONAMIDE	S_S:PYRAZINAMIDE
MD148	lineage1	S_S:STREPTOMYCIN	R_R:ISONIAZID:S/315/T|katG/|Rv1908c/	R_R:RIFAMPICIN:S/450/L|rpoB/|Rv0667/	S_R:ETHAMBUTOL:G/406/A|embB/|Rv3795/	S_S:KANAMYCIN	S_S:AMIKACIN	S_S:CAPREOMYCIN	S_S:OFLOXACIN	S_S:LEVOFLOXACIN	S_S:MOXIFLOXACIN	S_S:ETHIONAMIDE	S_S:PYRAZINAMIDE
MD419	lineage2	R_R:STREPTOMYCIN:K/43/R|rpsL/|Rv0682/	R_R:ISONIAZID:S/315/T|katG/|Rv1908c/	R_R:RIFAMPICIN:S/450/L|rpoB/|Rv0667/	S_R:ETHAMBUTOL:M/306/L|embB/|Rv3795/	R_S:KANAMYCIN	R_S:AMIKACIN	R_S:CAPREOMYCIN	S_R:OFLOXACIN:A/504/V|gyrB/|Rv0005/	S_R:LEVOFLOXACIN:A/504/V|gyrB/|Rv0005/	S_R:MOXIFLOXACIN:A/504/V|gyrB/|Rv0005/	R_R:ETHIONAMIDE:CAAAA/1243/CAAA|ethA/|Rv3854c/	R_R:PYRAZINAMIDE:V/139/M|pncA/|Rv2043c/
MD418	lineage4	R_R:STREPTOMYCIN:C/517/T|rrs/|Rvnr01/	R_R:ISONIAZID:C/-15/T|fabG1/|Rv1483/;W/191/R|katG/|Rv1908c/	R_R:RIFAMPICIN:S/450/L|rpoB/|Rv0667/	S_S:ETHAMBUTOL	R_S:KANAMYCIN	S_S:AMIKACIN	S_S:CAPREOMYCIN	S_S:OFLOXACIN	S_S:LEVOFLOXACIN	S_S:MOXIFLOXACIN	R_R:ETHIONAMIDE:C/-15/T|fabG1/|Rv1483/	S_S:PYRAZINAMIDE
MD387	lineage2	S_S:STREPTOMYCIN	R_R:ISONIAZID:C/-15/T|fabG1/|Rv1483/	R_R:RIFAMPICIN:S/450/L|rpoB/|Rv0667/	S_R:ETHAMBUTOL:T/1082/A|embB/|Rv3795/	S_S:KANAMYCIN	S_S:AMIKACIN	S_S:CAPREOMYCIN	S_S:OFLOXACIN	S_S:LEVOFLOXACIN	S_S:MOXIFLOXACIN	R_R:ETHIONAMIDE:C/-15/T|fabG1/|Rv1483/	S_S:PYRAZINAMIDE
MD386	lineage1	S_S:STREPTOMYCIN	R_S:ISONIAZID	R_R:RIFAMPICIN:S/450/L|rpoB/|Rv0667/	S_S:ETHAMBUTOL	S_S:KANAMYCIN	S_S:AMIKACIN	S_S:CAPREOMYCIN	S_S:OFLOXACIN	S_S:LEVOFLOXACIN	S_S:MOXIFLOXACIN	S_S:ETHIONAMIDE	R_S:PYRAZINAMIDE
MD385	lineage2	S_S:STREPTOMYCIN	R_R:ISONIAZID:S/315/T|katG/|Rv1908c/	R_R:RIFAMPICIN:S/450/L|rpoB/|Rv0667/	S_S:ETHAMBUTOL	S_S:KANAMYCIN	S_S:AMIKACIN	S_S:CAPREOMYCIN	S_S:OFLOXACIN	S_S:LEVOFLOXACIN	S_S:MOXIFLOXACIN	S_S:ETHIONAMIDE	S_S:PYRAZINAMIDE
MD384	lineage2	S_S:STREPTOMYCIN	R_R:ISONIAZID:S/315/T|katG/|Rv1908c/	R_R:RIFAMPICIN:S/450/L|rpoB/|Rv0667/	S_S:ETHAMBUTOL	S_S:KANAMYCIN	S_S:AMIKACIN	S_S:CAPREOMYCIN	S_S:OFLOXACIN	S_S:LEVOFLOXACIN	S_S:MOXIFLOXACIN	S_S:ETHIONAMIDE	R_R:PYRAZINAMIDE:L/116/R|pncA/|Rv2043c/
MD382	lineage1	S_S:STREPTOMYCIN	R_R:ISONIAZID:C/-15/T|fabG1/|Rv1483/	R_R:RIFAMPICIN:D/435/V|rpoB/|Rv0667/	S_S:ETHAMBUTOL	S_S:KANAMYCIN	S_S:AMIKACIN	S_S:CAPREOMYCIN	S_S:OFLOXACIN	S_S:LEVOFLOXACIN	S_S:MOXIFLOXACIN	S_R:ETHIONAMIDE:C/-15/T|fabG1/|Rv1483/	S_S:PYRAZINAMIDE
MD028	lineage3	R_R:STREPTOMYCIN:A/1401/G|rrs/|Rvnr01/	R_R:ISONIAZID:S/315/T|katG/|Rv1908c/	R_R:RIFAMPICIN:S/450/L|rpoB/|Rv0667/	S_R:ETHAMBUTOL:L/402/V|embB/|Rv3795/	R_R:KANAMYCIN:A/1401/G|rrs/|Rvnr01/	R_R:AMIKACIN:A/1401/G|rrs/|Rvnr01/	R_R:CAPREOMYCIN:A/1401/G|rrs/|Rvnr01/	S_S:OFLOXACIN	S_S:LEVOFLOXACIN	S_S:MOXIFLOXACIN	S_S:ETHIONAMIDE	S_S:PYRAZINAMIDE
MD029	lineage1	R_R:STREPTOMYCIN:K/43/R|rpsL/|Rv0682/	R_R:ISONIAZID:S/315/T|katG/|Rv1908c/	S_S:RIFAMPICIN	S_R:ETHAMBUTOL:M/306/I|embB/|Rv3795/	S_S:KANAMYCIN	S_S:AMIKACIN	S_S:CAPREOMYCIN	S_S:OFLOXACIN	S_S:LEVOFLOXACIN	S_S:MOXIFLOXACIN	S_S:ETHIONAMIDE	S_S:PYRAZINAMIDE
MD026	lineage1	R_S:STREPTOMYCIN	R_R:ISONIAZID:S/315/T|katG/|Rv1908c/	R_R:RIFAMPICIN:S/450/L|rpoB/|Rv0667/	S_R:ETHAMBUTOL:M/306/I|embB/|Rv3795/	S_S:KANAMYCIN	S_S:AMIKACIN	S_S:CAPREOMYCIN	R_R:OFLOXACIN:A/90/V|gyrA/|Rv0006/	R_R:LEVOFLOXACIN:A/90/V|gyrA/|Rv0006/	R_R:MOXIFLOXACIN:A/90/V|gyrA/|Rv0006/	S_S:ETHIONAMIDE	R_S:PYRAZINAMIDE
MD027	lineage3	R_R:STREPTOMYCIN:A/906/G|rrs/|Rvnr01/	R_R:ISONIAZID:S/315/T|katG/|Rv1908c/	R_R:RIFAMPICIN:L/430/R|rpoB/|Rv0667/;H/445/N|rpoB/|Rv0667/	S_S:ETHAMBUTOL	S_S:KANAMYCIN	S_S:AMIKACIN	S_S:CAPREOMYCIN	R_R:OFLOXACIN:D/94/H|gyrA/|Rv0006/	R_R:LEVOFLOXACIN:D/94/H|gyrA/|Rv0006/	R_R:MOXIFLOXACIN:D/94/H|gyrA/|Rv0006/	S_R:ETHIONAMIDE:GC/673/GCC|ethA/|Rv3854c/	S_S:PYRAZINAMIDE
MD024	lineage1	S_S:STREPTOMYCIN	S_S:ISONIAZID	S_S:RIFAMPICIN	S_S:ETHAMBUTOL	S_S:KANAMYCIN	S_S:AMIKACIN	S_S:CAPREOMYCIN	S_S:OFLOXACIN	S_S:LEVOFLOXACIN	S_S:MOXIFLOXACIN	S_S:ETHIONAMIDE	S_S:PYRAZINAMIDE
MD025	lineage3	R_S:STREPTOMYCIN	R_S:ISONIAZID	R_R:RIFAMPICIN:S/450/L|rpoB/|Rv0667/	S_S:ETHAMBUTOL	R_S:KANAMYCIN	R_S:AMIKACIN	R_S:CAPREOMYCIN	S_S:OFLOXACIN	S_S:LEVOFLOXACIN	S_S:MOXIFLOXACIN	S_R:ETHIONAMIDE:GCCCC/1055/GCCC|ethA/|Rv3854c/	S_S:PYRAZINAMIDE
MD022	lineage4	S_S:STREPTOMYCIN	S_S:ISONIAZID	R_R:RIFAMPICIN:H/445/D|rpoB/|Rv0667/	S_S:ETHAMBUTOL	S_S:KANAMYCIN	S_S:AMIKACIN	S_S:CAPREOMYCIN	S_S:OFLOXACIN	S_S:LEVOFLOXACIN	S_S:MOXIFLOXACIN	S_S:ETHIONAMIDE	S_S:PYRAZINAMIDE
MD023	lineage4	S_S:STREPTOMYCIN	S_S:ISONIAZID	S_S:RIFAMPICIN	S_S:ETHAMBUTOL	S_S:KANAMYCIN	S_S:AMIKACIN	S_S:CAPREOMYCIN	S_S:OFLOXACIN	S_S:LEVOFLOXACIN	S_S:MOXIFLOXACIN	S_S:ETHIONAMIDE	S_S:PYRAZINAMIDE
MD020	lineage3	S_S:STREPTOMYCIN	R_R:ISONIAZID:AGG/1145/AGGG|katG/|Rv1908c/	R_R:RIFAMPICIN:D/435/V|rpoB/|Rv0667/	S_R:ETHAMBUTOL:M/306/I|embB/|Rv3795/	S_S:KANAMYCIN	S_S:AMIKACIN	S_S:CAPREOMYCIN	S_S:OFLOXACIN	S_S:LEVOFLOXACIN	S_S:MOXIFLOXACIN	S_S:ETHIONAMIDE	S_S:PYRAZINAMIDE
MD021	lineage3	S_S:STREPTOMYCIN	R_R:ISONIAZID:S/315/T|katG/|Rv1908c/	S_R:RIFAMPICIN:L/430/P|rpoB/|Rv0667/	S_R:ETHAMBUTOL:C/-16/T|embA/|Rv3794/;G/406/D|embB/|Rv3795/	S_S:KANAMYCIN	S_S:AMIKACIN	S_S:CAPREOMYCIN	R_R:OFLOXACIN:D/94/G|gyrA/|Rv0006/	R_R:LEVOFLOXACIN:D/94/G|gyrA/|Rv0006/	R_R:MOXIFLOXACIN:D/94/G|gyrA/|Rv0006/	R_S:ETHIONAMIDE	S_S:PYRAZINAMIDE
MD412	lineage2	R_R:STREPTOMYCIN:K/43/R|rpsL/|Rv0682/	R_R:ISONIAZID:S/315/T|katG/|Rv1908c/	R_R:RIFAMPICIN:S/450/L|rpoB/|Rv0667/	R_R:ETHAMBUTOL:M/306/V|embB/|Rv3795/	S_S:KANAMYCIN	S_S:AMIKACIN	S_S:CAPREOMYCIN	R_R:OFLOXACIN:D/94/G|gyrA/|Rv0006/	R_R:LEVOFLOXACIN:D/94/G|gyrA/|Rv0006/	S_R:MOXIFLOXACIN:D/94/G|gyrA/|Rv0006/	S_S:ETHIONAMIDE	R_R:PYRAZINAMIDE:V/139/A|pncA/|Rv2043c/
MD157	lineage1	S_S:STREPTOMYCIN	S_S:ISONIAZID	S_S:RIFAMPICIN	S_S:ETHAMBUTOL	S_S:KANAMYCIN	S_S:AMIKACIN	S_S:CAPREOMYCIN	S_S:OFLOXACIN	S_S:LEVOFLOXACIN	S_S:MOXIFLOXACIN	S_S:ETHIONAMIDE	S_S:PYRAZINAMIDE
MD248	lineage3	S_S:STREPTOMYCIN	S_S:ISONIAZID	S_S:RIFAMPICIN	S_S:ETHAMBUTOL	S_S:KANAMYCIN	S_S:AMIKACIN	S_S:CAPREOMYCIN	S_S:OFLOXACIN	S_S:LEVOFLOXACIN	S_S:MOXIFLOXACIN	S_S:ETHIONAMIDE	S_S:PYRAZINAMIDE
MD249	lineage2	R_R:STREPTOMYCIN:K/43/R|rpsL/|Rv0682/	R_R:ISONIAZID:C/-15/T|fabG1/|Rv1483/;S/315/T|katG/|Rv1908c/	R_R:RIFAMPICIN:S/450/L|rpoB/|Rv0667/	S_R:ETHAMBUTOL:Q/497/R|embB/|Rv3795/	S_R:KANAMYCIN:C/-8/A|eis/|Rv2416c/	S_S:AMIKACIN	S_S:CAPREOMYCIN	R_R:OFLOXACIN:A/90/V|gyrA/|Rv0006/	S_R:LEVOFLOXACIN:A/90/V|gyrA/|Rv0006/	S_R:MOXIFLOXACIN:A/90/V|gyrA/|Rv0006/	S_R:ETHIONAMIDE:C/-15/T|fabG1/|Rv1483/	R_R:PYRAZINAMIDE:G/132/A|pncA/|Rv2043c/
MD242	lineage4	S_S:STREPTOMYCIN	R_R:ISONIAZID:S/315/T|katG/|Rv1908c/	S_S:RIFAMPICIN	S_S:ETHAMBUTOL	S_S:KANAMYCIN	S_S:AMIKACIN	S_S:CAPREOMYCIN	S_S:OFLOXACIN	S_S:LEVOFLOXACIN	S_S:MOXIFLOXACIN	S_S:ETHIONAMIDE	S_S:PYRAZINAMIDE
MD243	lineage1	R_S:STREPTOMYCIN	R_R:ISONIAZID:S/315/T|katG/|Rv1908c/	R_R:RIFAMPICIN:H/445/L|rpoB/|Rv0667/	S_R:ETHAMBUTOL:G/406/D|embB/|Rv3795/	S_S:KANAMYCIN	S_S:AMIKACIN	S_S:CAPREOMYCIN	S_S:OFLOXACIN	S_S:LEVOFLOXACIN	S_S:MOXIFLOXACIN	S_S:ETHIONAMIDE	S_S:PYRAZINAMIDE
MD240	lineage1	S_S:STREPTOMYCIN	R_R:ISONIAZID:S/315/T|katG/|Rv1908c/	R_R:RIFAMPICIN:D/435/F|rpoB/|Rv0667/	S_S:ETHAMBUTOL	S_S:KANAMYCIN	S_S:AMIKACIN	S_S:CAPREOMYCIN	S_S:OFLOXACIN	S_S:LEVOFLOXACIN	S_S:MOXIFLOXACIN	S_S:ETHIONAMIDE	R_S:PYRAZINAMIDE
MD241	lineage1	S_S:STREPTOMYCIN	R_R:ISONIAZID:S/315/T|katG/|Rv1908c/	R_R:RIFAMPICIN:Q/432/P|rpoB/|Rv0667/	S_S:ETHAMBUTOL	S_S:KANAMYCIN	S_S:AMIKACIN	S_S:CAPREOMYCIN	S_S:OFLOXACIN	S_S:LEVOFLOXACIN	S_S:MOXIFLOXACIN	S_S:ETHIONAMIDE	R_R:PYRAZINAMIDE:V/131/G|pncA/|Rv2043c/
MD246	lineage1	R_S:STREPTOMYCIN	R_R:ISONIAZID:AT/23/ATT|katG/|Rv1908c/	S_S:RIFAMPICIN	S_R:ETHAMBUTOL:C/-12/T|embA/|Rv3794/	S_S:KANAMYCIN	S_S:AMIKACIN	S_S:CAPREOMYCIN	S_S:OFLOXACIN	S_S:LEVOFLOXACIN	S_S:MOXIFLOXACIN	S_S:ETHIONAMIDE	S_S:PYRAZINAMIDE
MD247	lineage3	S_S:STREPTOMYCIN	R_S:ISONIAZID	R_R:RIFAMPICIN:D/435/V|rpoB/|Rv0667/	S_S:ETHAMBUTOL	S_S:KANAMYCIN	S_S:AMIKACIN	S_S:CAPREOMYCIN	S_S:OFLOXACIN	S_S:LEVOFLOXACIN	S_S:MOXIFLOXACIN	S_S:ETHIONAMIDE	S_S:PYRAZINAMIDE
MD244	lineage1	S_S:STREPTOMYCIN	R_R:ISONIAZID:C/-15/T|fabG1/|Rv1483/	R_R:RIFAMPICIN:H/445/Y|rpoB/|Rv0667/	R_R:ETHAMBUTOL:G/406/S|embB/|Rv3795/	S_S:KANAMYCIN	S_S:AMIKACIN	S_S:CAPREOMYCIN	S_S:OFLOXACIN	S_S:LEVOFLOXACIN	S_S:MOXIFLOXACIN	R_R:ETHIONAMIDE:C/-15/T|fabG1/|Rv1483/	S_S:PYRAZINAMIDE
MD245	lineage2	R_R:STREPTOMYCIN:K/43/R|rpsL/|Rv0682/	R_R:ISONIAZID:S/315/T|katG/|Rv1908c/	R_R:RIFAMPICIN:S/450/L|rpoB/|Rv0667/	R_R:ETHAMBUTOL:M/306/V|embB/|Rv3795/;T/1082/A|embB/|Rv3795/	S_S:KANAMYCIN	S_S:AMIKACIN	S_S:CAPREOMYCIN	R_R:OFLOXACIN:A/90/V|gyrA/|Rv0006/	S_R:LEVOFLOXACIN:A/90/V|gyrA/|Rv0006/	S_R:MOXIFLOXACIN:A/90/V|gyrA/|Rv0006/	R_S:ETHIONAMIDE	S_S:PYRAZINAMIDE
MD093	lineage4	R_S:STREPTOMYCIN	R_R:ISONIAZID:S/315/T|katG/|Rv1908c/	R_R:RIFAMPICIN:S/450/L|rpoB/|Rv0667/	R_R:ETHAMBUTOL:M/306/V|embB/|Rv3795/	S_S:KANAMYCIN	S_S:AMIKACIN	S_S:CAPREOMYCIN	S_S:OFLOXACIN	S_S:LEVOFLOXACIN	S_S:MOXIFLOXACIN	S_S:ETHIONAMIDE	R_R:PYRAZINAMIDE:L/120/R|pncA/|Rv2043c/
MD009	lineage1	S_S:STREPTOMYCIN	R_R:ISONIAZID:S/315/T|katG/|Rv1908c/	R_R:RIFAMPICIN:H/445/D|rpoB/|Rv0667/	S_R:ETHAMBUTOL:M/306/I|embB/|Rv3795/	S_S:KANAMYCIN	S_S:AMIKACIN	S_S:CAPREOMYCIN	S_S:OFLOXACIN	S_S:LEVOFLOXACIN	S_S:MOXIFLOXACIN	S_S:ETHIONAMIDE	R_R:PYRAZINAMIDE:ACATCGACCTCATCGAC/389/ACATCGACCTCATCGACCTCATCGAC|pncA/|Rv2043c/
MD091	lineage3	S_R:STREPTOMYCIN:C/905/G|rrs/|Rvnr01/	R_R:ISONIAZID:S/315/N|katG/|Rv1908c/	R_R:RIFAMPICIN:D/435/V|rpoB/|Rv0667/	R_R:ETHAMBUTOL:G/406/D|embB/|Rv3795/	S_S:KANAMYCIN	S_S:AMIKACIN	S_S:CAPREOMYCIN	S_S:OFLOXACIN	S_S:LEVOFLOXACIN	S_S:MOXIFLOXACIN	S_S:ETHIONAMIDE	R_R:PYRAZINAMIDE:T/142/M|pncA/|Rv2043c/
MD090	lineage4	S_S:STREPTOMYCIN	R_R:ISONIAZID:C/-15/T|fabG1/|Rv1483/	S_R:RIFAMPICIN:L/430/P|rpoB/|Rv0667/	S_S:ETHAMBUTOL	S_S:KANAMYCIN	S_S:AMIKACIN	S_S:CAPREOMYCIN	S_S:OFLOXACIN	S_S:LEVOFLOXACIN	S_S:MOXIFLOXACIN	R_R:ETHIONAMIDE:C/-15/T|fabG1/|Rv1483/	S_S:PYRAZINAMIDE
MD097	lineage3	S_S:STREPTOMYCIN	R_R:ISONIAZID:S/315/T|katG/|Rv1908c/	S_S:RIFAMPICIN	S_R:ETHAMBUTOL:G/406/S|embB/|Rv3795/	S_S:KANAMYCIN	S_S:AMIKACIN	S_S:CAPREOMYCIN	S_S:OFLOXACIN	S_S:LEVOFLOXACIN	S_S:MOXIFLOXACIN	S_S:ETHIONAMIDE	S_S:PYRAZINAMIDE
MD095	lineage2	S_S:STREPTOMYCIN	R_R:ISONIAZID:S/315/T|katG/|Rv1908c/	S_R:RIFAMPICIN:L/452/P|rpoB/|Rv0667/	S_R:ETHAMBUTOL:M/306/L|embB/|Rv3795/	S_S:KANAMYCIN	S_S:AMIKACIN	S_S:CAPREOMYCIN	R_R:OFLOXACIN:D/94/G|gyrA/|Rv0006/	R_R:LEVOFLOXACIN:D/94/G|gyrA/|Rv0006/	R_R:MOXIFLOXACIN:D/94/G|gyrA/|Rv0006/	S_S:ETHIONAMIDE	R_S:PYRAZINAMIDE
MD094	lineage2	R_R:STREPTOMYCIN:K/43/R|rpsL/|Rv0682/	R_R:ISONIAZID:C/-15/T|fabG1/|Rv1483/;S/315/T|katG/|Rv1908c/	R_R:RIFAMPICIN:S/450/L|rpoB/|Rv0667/	R_R:ETHAMBUTOL:C/-11/A|embA/|Rv3794/;M/306/V|embB/|Rv3795/	S_S:KANAMYCIN	S_S:AMIKACIN	S_S:CAPREOMYCIN	R_R:OFLOXACIN:A/90/V|gyrA/|Rv0006/	S_R:LEVOFLOXACIN:A/90/V|gyrA/|Rv0006/	S_R:MOXIFLOXACIN:A/90/V|gyrA/|Rv0006/	R_R:ETHIONAMIDE:C/-15/T|fabG1/|Rv1483/	R_R:PYRAZINAMIDE:L/27/P|pncA/|Rv2043c/
MD099	lineage4	S_S:STREPTOMYCIN	R_R:ISONIAZID:S/315/R|katG/|Rv1908c/	R_R:RIFAMPICIN:D/435/Y|rpoB/|Rv0667/	S_S:ETHAMBUTOL	S_S:KANAMYCIN	S_S:AMIKACIN	S_S:CAPREOMYCIN	S_S:OFLOXACIN	S_S:LEVOFLOXACIN	S_S:MOXIFLOXACIN	S_S:ETHIONAMIDE	S_S:PYRAZINAMIDE
MD098	lineage1	R_R:STREPTOMYCIN:C/905/G|rrs/|Rvnr01/	R_R:ISONIAZID:S/315/T|katG/|Rv1908c/	R_R:RIFAMPICIN:H/445/Y|rpoB/|Rv0667/	S_S:ETHAMBUTOL	S_S:KANAMYCIN	S_S:AMIKACIN	S_S:CAPREOMYCIN	S_S:OFLOXACIN	S_S:LEVOFLOXACIN	S_S:MOXIFLOXACIN	S_S:ETHIONAMIDE	R_S:PYRAZINAMIDE
MD507	lineage1	S_S:STREPTOMYCIN	R_R:ISONIAZID:S/315/T|katG/|Rv1908c/	R_R:RIFAMPICIN:S/450/L|rpoB/|Rv0667/	S_R:ETHAMBUTOL:D/1024/N|embB/|Rv3795/	S_S:KANAMYCIN	S_S:AMIKACIN	S_S:CAPREOMYCIN	S_S:OFLOXACIN	S_S:LEVOFLOXACIN	S_S:MOXIFLOXACIN	S_S:ETHIONAMIDE	S_R:PYRAZINAMIDE:H/71/Y|pncA/|Rv2043c/
MD469	lineage1	S_S:STREPTOMYCIN	S_S:ISONIAZID	S_R:RIFAMPICIN:L/430/P|rpoB/|Rv0667/	S_S:ETHAMBUTOL	S_S:KANAMYCIN	S_S:AMIKACIN	S_S:CAPREOMYCIN	S_S:OFLOXACIN	S_S:LEVOFLOXACIN	S_S:MOXIFLOXACIN	S_S:ETHIONAMIDE	R_S:PYRAZINAMIDE
MD329	lineage4	R_S:STREPTOMYCIN	R_R:ISONIAZID:S/315/T|katG/|Rv1908c/	R_R:RIFAMPICIN:S/441/L|rpoB/|Rv0667/	S_S:ETHAMBUTOL	R_S:KANAMYCIN	R_S:AMIKACIN	S_S:CAPREOMYCIN	S_S:OFLOXACIN	S_S:LEVOFLOXACIN	S_S:MOXIFLOXACIN	S_S:ETHIONAMIDE	S_S:PYRAZINAMIDE
MD062	lineage1	S_S:STREPTOMYCIN	S_S:ISONIAZID	R_R:RIFAMPICIN:S/441/L|rpoB/|Rv0667/	S_S:ETHAMBUTOL	S_S:KANAMYCIN	S_S:AMIKACIN	S_S:CAPREOMYCIN	S_S:OFLOXACIN	S_S:LEVOFLOXACIN	S_S:MOXIFLOXACIN	S_S:ETHIONAMIDE	S_S:PYRAZINAMIDE
MD063	lineage1	S_S:STREPTOMYCIN	R_R:ISONIAZID:S/315/T|katG/|Rv1908c/	R_R:RIFAMPICIN:S/450/L|rpoB/|Rv0667/	S_S:ETHAMBUTOL	S_S:KANAMYCIN	S_S:AMIKACIN	S_S:CAPREOMYCIN	R_R:OFLOXACIN:D/94/G|gyrA/|Rv0006/	R_R:LEVOFLOXACIN:D/94/G|gyrA/|Rv0006/	R_R:MOXIFLOXACIN:D/94/G|gyrA/|Rv0006/	S_S:ETHIONAMIDE	R_R:PYRAZINAMIDE:H/137/P|pncA/|Rv2043c/;P/69/L|pncA/|Rv2043c/
MD060	lineage1	R_S:STREPTOMYCIN	R_R:ISONIAZID:S/315/T|katG/|Rv1908c/	S_S:RIFAMPICIN	S_R:ETHAMBUTOL:M/306/I|embB/|Rv3795/	S_S:KANAMYCIN	S_S:AMIKACIN	S_S:CAPREOMYCIN	S_S:OFLOXACIN	S_S:LEVOFLOXACIN	S_S:MOXIFLOXACIN	S_S:ETHIONAMIDE	R_S:PYRAZINAMIDE
MD061	lineage1	S_S:STREPTOMYCIN	S_S:ISONIAZID	S_S:RIFAMPICIN	S_S:ETHAMBUTOL	S_S:KANAMYCIN	S_S:AMIKACIN	S_S:CAPREOMYCIN	S_S:OFLOXACIN	S_S:LEVOFLOXACIN	S_S:MOXIFLOXACIN	S_S:ETHIONAMIDE	S_S:PYRAZINAMIDE
MD066	lineage1	S_R:STREPTOMYCIN:A/1401/G|rrs/|Rvnr01/	R_R:ISONIAZID:S/315/T|katG/|Rv1908c/	R_R:RIFAMPICIN:S/450/L|rpoB/|Rv0667/	S_R:ETHAMBUTOL:M/306/L|embB/|Rv3795/	R_R:KANAMYCIN:A/1401/G|rrs/|Rvnr01/	R_R:AMIKACIN:A/1401/G|rrs/|Rvnr01/	R_R:CAPREOMYCIN:A/1401/G|rrs/|Rvnr01/	S_S:OFLOXACIN	S_S:LEVOFLOXACIN	S_S:MOXIFLOXACIN	R_S:ETHIONAMIDE	R_R:PYRAZINAMIDE:F/81/S|pncA/|Rv2043c/
MD067	lineage4	S_S:STREPTOMYCIN	R_R:ISONIAZID:S/315/T|katG/|Rv1908c/	R_R:RIFAMPICIN:D/435/V|rpoB/|Rv0667/	R_R:ETHAMBUTOL:M/306/I|embB/|Rv3795/	S_S:KANAMYCIN	S_S:AMIKACIN	S_S:CAPREOMYCIN	S_S:OFLOXACIN	S_S:LEVOFLOXACIN	S_S:MOXIFLOXACIN	S_S:ETHIONAMIDE	S_S:PYRAZINAMIDE
MD064	lineage2	R_R:STREPTOMYCIN:K/43/R|rpsL/|Rv0682/;A/1401/G|rrs/|Rvnr01/	R_R:ISONIAZID:G/-48/A|ahpC/|Rv2428/	R_R:RIFAMPICIN:S/450/L|rpoB/|Rv0667/	R_R:ETHAMBUTOL:M/306/I|embB/|Rv3795/	R_R:KANAMYCIN:A/1401/G|rrs/|Rvnr01/	R_R:AMIKACIN:A/1401/G|rrs/|Rvnr01/	R_R:CAPREOMYCIN:A/1401/G|rrs/|Rvnr01/	R_R:OFLOXACIN:D/94/G|gyrA/|Rv0006/	R_R:LEVOFLOXACIN:D/94/G|gyrA/|Rv0006/	R_R:MOXIFLOXACIN:D/94/G|gyrA/|Rv0006/	R_S:ETHIONAMIDE	R_R:PYRAZINAMIDE:L/182/S|pncA/|Rv2043c/
MD065	lineage1	S_S:STREPTOMYCIN	R_R:ISONIAZID:S/315/T|katG/|Rv1908c/	R_R:RIFAMPICIN:S/450/L|rpoB/|Rv0667/	S_R:ETHAMBUTOL:G/406/D|embB/|Rv3795/	S_S:KANAMYCIN	S_S:AMIKACIN	R_S:CAPREOMYCIN	R_R:OFLOXACIN:D/94/G|gyrA/|Rv0006/	R_R:LEVOFLOXACIN:D/94/G|gyrA/|Rv0006/	R_R:MOXIFLOXACIN:D/94/G|gyrA/|Rv0006/	S_S:ETHIONAMIDE	R_R:PYRAZINAMIDE:H/137/P|pncA/|Rv2043c/
MD068	lineage4	S_S:STREPTOMYCIN	R_R:ISONIAZID:S/315/T|katG/|Rv1908c/	R_R:RIFAMPICIN:S/450/L|rpoB/|Rv0667/	S_R:ETHAMBUTOL:D/354/A|embB/|Rv3795/	S_S:KANAMYCIN	S_S:AMIKACIN	S_S:CAPREOMYCIN	R_R:OFLOXACIN:D/94/A|gyrA/|Rv0006/	R_R:LEVOFLOXACIN:D/94/A|gyrA/|Rv0006/	R_R:MOXIFLOXACIN:D/94/A|gyrA/|Rv0006/	S_S:ETHIONAMIDE	R_R:PYRAZINAMIDE:ACC/392/ACCCC|pncA/|Rv2043c/
MD069	lineage4	R_R:STREPTOMYCIN:K/43/R|rpsL/|Rv0682/	R_R:ISONIAZID:S/315/T|katG/|Rv1908c/	R_R:RIFAMPICIN:H/445/Y|rpoB/|Rv0667/	S_R:ETHAMBUTOL:M/306/L|embB/|Rv3795/	S_S:KANAMYCIN	S_S:AMIKACIN	S_S:CAPREOMYCIN	S_S:OFLOXACIN	S_S:LEVOFLOXACIN	S_S:MOXIFLOXACIN	R_S:ETHIONAMIDE	R_R:PYRAZINAMIDE:D/12/N|pncA/|Rv2043c/
MD402	lineage1	S_S:STREPTOMYCIN	S_S:ISONIAZID	R_R:RIFAMPICIN:S/450/L|rpoB/|Rv0667/	S_S:ETHAMBUTOL	S_S:KANAMYCIN	S_S:AMIKACIN	S_S:CAPREOMYCIN	S_S:OFLOXACIN	S_S:LEVOFLOXACIN	S_S:MOXIFLOXACIN	R_S:ETHIONAMIDE	R_S:PYRAZINAMIDE
MD431	lineage2	R_R:STREPTOMYCIN:K/43/R|rpsL/|Rv0682/	R_R:ISONIAZID:S/315/T|katG/|Rv1908c/	R_R:RIFAMPICIN:D/435/V|rpoB/|Rv0667/	R_R:ETHAMBUTOL:M/306/V|embB/|Rv3795/	S_S:KANAMYCIN	S_S:AMIKACIN	S_S:CAPREOMYCIN	S_S:OFLOXACIN	S_S:LEVOFLOXACIN	S_S:MOXIFLOXACIN	S_S:ETHIONAMIDE	S_S:PYRAZINAMIDE
MD349	lineage1	S_S:STREPTOMYCIN	R_R:ISONIAZID:C/-54/T|ahpC/|Rv2428/	R_R:RIFAMPICIN:H/445/N|rpoB/|Rv0667/	S_S:ETHAMBUTOL	S_S:KANAMYCIN	S_S:AMIKACIN	S_S:CAPREOMYCIN	S_R:OFLOXACIN:D/461/N|gyrB/|Rv0005/	S_R:LEVOFLOXACIN:D/461/N|gyrB/|Rv0005/	S_R:MOXIFLOXACIN:D/461/N|gyrB/|Rv0005/	S_S:ETHIONAMIDE	R_R:PYRAZINAMIDE:V/155/M|pncA/|Rv2043c/
MD430	lineage2	R_R:STREPTOMYCIN:K/43/R|rpsL/|Rv0682/	R_R:ISONIAZID:S/315/T|katG/|Rv1908c/	R_R:RIFAMPICIN:S/450/L|rpoB/|Rv0667/	S_R:ETHAMBUTOL:M/306/V|embB/|Rv3795/	S_S:KANAMYCIN	S_S:AMIKACIN	S_S:CAPREOMYCIN	R_R:OFLOXACIN:D/94/G|gyrA/|Rv0006/	R_R:LEVOFLOXACIN:D/94/G|gyrA/|Rv0006/	R_R:MOXIFLOXACIN:D/94/G|gyrA/|Rv0006/	S_S:ETHIONAMIDE	R_R:PYRAZINAMIDE:G/78/V|pncA/|Rv2043c/
MD343	lineage3	S_S:STREPTOMYCIN	R_S:ISONIAZID	S_R:RIFAMPICIN:L/430/P|rpoB/|Rv0667/	S_S:ETHAMBUTOL	S_S:KANAMYCIN	S_S:AMIKACIN	S_S:CAPREOMYCIN	S_S:OFLOXACIN	S_S:LEVOFLOXACIN	S_S:MOXIFLOXACIN	S_S:ETHIONAMIDE	S_S:PYRAZINAMIDE
MD342	lineage2	R_R:STREPTOMYCIN:K/43/R|rpsL/|Rv0682/	R_R:ISONIAZID:C/-15/T|fabG1/|Rv1483/;S/315/T|katG/|Rv1908c/	R_R:RIFAMPICIN:S/450/L|rpoB/|Rv0667/	S_R:ETHAMBUTOL:Q/497/R|embB/|Rv3795/	S_S:KANAMYCIN	S_S:AMIKACIN	S_S:CAPREOMYCIN	S_S:OFLOXACIN	S_S:LEVOFLOXACIN	S_S:MOXIFLOXACIN	R_R:ETHIONAMIDE:C/-15/T|fabG1/|Rv1483/	R_R:PYRAZINAMIDE:G/132/A|pncA/|Rv2043c/
MD341	lineage3	R_R:STREPTOMYCIN:K/43/R|rpsL/|Rv0682/	R_R:ISONIAZID:S/315/T|katG/|Rv1908c/	R_R:RIFAMPICIN:S/450/L|rpoB/|Rv0667/	S_R:ETHAMBUTOL:C/-11/A|embA/|Rv3794/	S_S:KANAMYCIN	S_S:AMIKACIN	S_S:CAPREOMYCIN	S_S:OFLOXACIN	S_S:LEVOFLOXACIN	S_S:MOXIFLOXACIN	S_S:ETHIONAMIDE	R_R:PYRAZINAMIDE:T/76/P|pncA/|Rv2043c/
MD340	lineage1	S_S:STREPTOMYCIN	R_R:ISONIAZID:S/315/T|katG/|Rv1908c/	S_S:RIFAMPICIN	R_R:ETHAMBUTOL:C/-16/T|embA/|Rv3794/;M/306/V|embB/|Rv3795/	S_S:KANAMYCIN	S_S:AMIKACIN	S_S:CAPREOMYCIN	S_S:OFLOXACIN	S_S:LEVOFLOXACIN	S_S:MOXIFLOXACIN	S_S:ETHIONAMIDE	S_S:PYRAZINAMIDE
MD347	lineage2	S_S:STREPTOMYCIN	R_R:ISONIAZID:S/315/T|katG/|Rv1908c/	R_R:RIFAMPICIN:S/450/L|rpoB/|Rv0667/	S_S:ETHAMBUTOL	S_S:KANAMYCIN	S_S:AMIKACIN	S_S:CAPREOMYCIN	R_R:OFLOXACIN:D/94/G|gyrA/|Rv0006/	R_R:LEVOFLOXACIN:D/94/G|gyrA/|Rv0006/	R_R:MOXIFLOXACIN:D/94/G|gyrA/|Rv0006/	S_S:ETHIONAMIDE	S_S:PYRAZINAMIDE
MD433	lineage1	S_S:STREPTOMYCIN	R_R:ISONIAZID:S/315/T|katG/|Rv1908c/	S_S:RIFAMPICIN	S_R:ETHAMBUTOL:M/306/L|embB/|Rv3795/	S_S:KANAMYCIN	S_S:AMIKACIN	S_S:CAPREOMYCIN	S_S:OFLOXACIN	S_S:LEVOFLOXACIN	S_S:MOXIFLOXACIN	S_R:ETHIONAMIDE:G/413/D|ethA/|Rv3854c/	R_S:PYRAZINAMIDE
MD344	lineage2	S_S:STREPTOMYCIN	R_R:ISONIAZID:S/315/T|katG/|Rv1908c/	R_R:RIFAMPICIN:L/452/P|rpoB/|Rv0667/	R_R:ETHAMBUTOL:M/306/V|embB/|Rv3795/	S_S:KANAMYCIN	S_S:AMIKACIN	S_S:CAPREOMYCIN	R_R:OFLOXACIN:D/94/G|gyrA/|Rv0006/	R_R:LEVOFLOXACIN:D/94/G|gyrA/|Rv0006/	R_R:MOXIFLOXACIN:D/94/G|gyrA/|Rv0006/	R_S:ETHIONAMIDE	S_S:PYRAZINAMIDE
MD120	lineage4	S_S:STREPTOMYCIN	R_R:ISONIAZID:S/315/T|katG/|Rv1908c/	R_R:RIFAMPICIN:S/450/L|rpoB/|Rv0667/	S_R:ETHAMBUTOL:G/406/D|embB/|Rv3795/	S_S:KANAMYCIN	S_S:AMIKACIN	S_S:CAPREOMYCIN	R_R:OFLOXACIN:D/94/G|gyrA/|Rv0006/	R_R:LEVOFLOXACIN:D/94/G|gyrA/|Rv0006/	R_R:MOXIFLOXACIN:D/94/G|gyrA/|Rv0006/	S_S:ETHIONAMIDE	S_S:PYRAZINAMIDE
MD154	lineage2	R_R:STREPTOMYCIN:K/43/R|rpsL/|Rv0682/	R_R:ISONIAZID:C/-15/T|fabG1/|Rv1483/;S/315/T|katG/|Rv1908c/	R_R:RIFAMPICIN:S/450/L|rpoB/|Rv0667/	R_R:ETHAMBUTOL:Q/497/R|embB/|Rv3795/	S_S:KANAMYCIN	S_S:AMIKACIN	S_S:CAPREOMYCIN	R_R:OFLOXACIN:D/94/G|gyrA/|Rv0006/	R_R:LEVOFLOXACIN:D/94/G|gyrA/|Rv0006/	R_R:MOXIFLOXACIN:D/94/G|gyrA/|Rv0006/	R_R:ETHIONAMIDE:C/-15/T|fabG1/|Rv1483/	R_R:PYRAZINAMIDE:G/132/A|pncA/|Rv2043c/
MD435	lineage1	S_S:STREPTOMYCIN	R_S:ISONIAZID	R_R:RIFAMPICIN:H/445/Y|rpoB/|Rv0667/	S_S:ETHAMBUTOL	R_S:KANAMYCIN	R_S:AMIKACIN	S_S:CAPREOMYCIN	S_S:OFLOXACIN	S_S:LEVOFLOXACIN	S_S:MOXIFLOXACIN	S_S:ETHIONAMIDE	S_S:PYRAZINAMIDE
MD155	lineage1	R_S:STREPTOMYCIN	R_R:ISONIAZID:C/-15/T|fabG1/|Rv1483/	R_R:RIFAMPICIN:S/450/L|rpoB/|Rv0667/	R_R:ETHAMBUTOL:M/306/I|embB/|Rv3795/;G/406/C|embB/|Rv3795/	S_S:KANAMYCIN	S_S:AMIKACIN	S_S:CAPREOMYCIN	S_S:OFLOXACIN	S_S:LEVOFLOXACIN	S_S:MOXIFLOXACIN	R_R:ETHIONAMIDE:C/-15/T|fabG1/|Rv1483/;I/21/T|inhA/|Rv1484/	R_R:PYRAZINAMIDE:T/76/P|pncA/|Rv2043c/
MD434	lineage2	R_R:STREPTOMYCIN:K/43/R|rpsL/|Rv0682/	R_R:ISONIAZID:C/-15/T|fabG1/|Rv1483/	R_R:RIFAMPICIN:S/450/L|rpoB/|Rv0667/	S_S:ETHAMBUTOL	S_S:KANAMYCIN	S_S:AMIKACIN	S_S:CAPREOMYCIN	R_R:OFLOXACIN:D/94/G|gyrA/|Rv0006/	R_R:LEVOFLOXACIN:D/94/G|gyrA/|Rv0006/	R_R:MOXIFLOXACIN:D/94/G|gyrA/|Rv0006/	R_R:ETHIONAMIDE:C/-15/T|fabG1/|Rv1483/	R_R:PYRAZINAMIDE:I/133/T|pncA/|Rv2043c/
MD437	lineage1	R_R:STREPTOMYCIN:K/43/R|rpsL/|Rv0682/;A/1401/G|rrs/|Rvnr01/	R_R:ISONIAZID:C/-15/T|fabG1/|Rv1483/	R_R:RIFAMPICIN:S/450/L|rpoB/|Rv0667/	S_S:ETHAMBUTOL	R_R:KANAMYCIN:A/1401/G|rrs/|Rvnr01/	R_R:AMIKACIN:A/1401/G|rrs/|Rvnr01/	S_R:CAPREOMYCIN:A/1401/G|rrs/|Rvnr01/	S_S:OFLOXACIN	S_S:LEVOFLOXACIN	S_S:MOXIFLOXACIN	S_R:ETHIONAMIDE:C/-15/T|fabG1/|Rv1483/	R_R:PYRAZINAMIDE:F/81/V|pncA/|Rv2043c/
MD436	lineage2	R_R:STREPTOMYCIN:K/43/R|rpsL/|Rv0682/	R_R:ISONIAZID:S/315/T|katG/|Rv1908c/	S_R:RIFAMPICIN:L/430/P|rpoB/|Rv0667/;N/437/D|rpoB/|Rv0667/	S_R:ETHAMBUTOL:C/-12/T|embA/|Rv3794/;M/306/I|embB/|Rv3795/;T/1082/A|embB/|Rv3795/	S_S:KANAMYCIN	S_S:AMIKACIN	S_S:CAPREOMYCIN	R_R:OFLOXACIN:D/94/N|gyrA/|Rv0006/	R_R:LEVOFLOXACIN:D/94/N|gyrA/|Rv0006/	R_R:MOXIFLOXACIN:D/94/N|gyrA/|Rv0006/	R_S:ETHIONAMIDE	S_S:PYRAZINAMIDE
MD288	lineage1	R_S:STREPTOMYCIN	R_R:ISONIAZID:S/315/T|katG/|Rv1908c/	R_R:RIFAMPICIN:S/450/L|rpoB/|Rv0667/	R_R:ETHAMBUTOL:M/306/L|embB/|Rv3795/;Q/497/R|embB/|Rv3795/	S_S:KANAMYCIN	S_S:AMIKACIN	S_S:CAPREOMYCIN	S_S:OFLOXACIN	S_S:LEVOFLOXACIN	S_S:MOXIFLOXACIN	R_S:ETHIONAMIDE	S_R:PYRAZINAMIDE:V/139/A|pncA/|Rv2043c/;ACC/392/ACCC|pncA/|Rv2043c/
MD289	lineage1	S_S:STREPTOMYCIN	R_R:ISONIAZID:S/315/I|katG/|Rv1908c/	S_R:RIFAMPICIN:L/452/P|rpoB/|Rv0667/	S_R:ETHAMBUTOL:M/306/I|embB/|Rv3795/	S_S:KANAMYCIN	S_S:AMIKACIN	S_S:CAPREOMYCIN	S_S:OFLOXACIN	S_S:LEVOFLOXACIN	S_S:MOXIFLOXACIN	S_S:ETHIONAMIDE	S_S:PYRAZINAMIDE
MD286	lineage1	S_S:STREPTOMYCIN	R_R:ISONIAZID:S/315/T|katG/|Rv1908c/	R_R:RIFAMPICIN:S/441/L|rpoB/|Rv0667/	S_S:ETHAMBUTOL	S_S:KANAMYCIN	S_S:AMIKACIN	S_S:CAPREOMYCIN	S_S:OFLOXACIN	S_S:LEVOFLOXACIN	S_S:MOXIFLOXACIN	S_S:ETHIONAMIDE	S_R:PYRAZINAMIDE:TG/1444/TGG|rpsA/|Rv1630/
MD287	lineage2	R_R:STREPTOMYCIN:K/43/R|rpsL/|Rv0682/	R_R:ISONIAZID:C/-15/T|fabG1/|Rv1483/;S/315/T|katG/|Rv1908c/	R_R:RIFAMPICIN:S/450/L|rpoB/|Rv0667/	R_R:ETHAMBUTOL:Q/497/R|embB/|Rv3795/	S_S:KANAMYCIN	S_S:AMIKACIN	S_S:CAPREOMYCIN	S_S:OFLOXACIN	S_S:LEVOFLOXACIN	S_S:MOXIFLOXACIN	S_R:ETHIONAMIDE:C/-15/T|fabG1/|Rv1483/	R_R:PYRAZINAMIDE:G/132/A|pncA/|Rv2043c/
MD284	lineage4	R_R:STREPTOMYCIN:K/88/R|rpsL/|Rv0682/	R_R:ISONIAZID:S/315/T|katG/|Rv1908c/	R_R:RIFAMPICIN:S/450/L|rpoB/|Rv0667/	S_S:ETHAMBUTOL	S_S:KANAMYCIN	S_S:AMIKACIN	S_S:CAPREOMYCIN	S_S:OFLOXACIN	S_S:LEVOFLOXACIN	S_S:MOXIFLOXACIN	S_S:ETHIONAMIDE	S_S:PYRAZINAMIDE
MD285	lineage3	S_S:STREPTOMYCIN	R_R:ISONIAZID:S/315/T|katG/|Rv1908c/	R_R:RIFAMPICIN:S/450/L|rpoB/|Rv0667/	S_S:ETHAMBUTOL	S_S:KANAMYCIN	S_S:AMIKACIN	S_S:CAPREOMYCIN	S_S:OFLOXACIN	S_S:LEVOFLOXACIN	S_S:MOXIFLOXACIN	S_S:ETHIONAMIDE	S_S:PYRAZINAMIDE
MD282	lineage1	R_R:STREPTOMYCIN:C/517/T|rrs/|Rvnr01/	R_S:ISONIAZID	R_R:RIFAMPICIN:S/450/L|rpoB/|Rv0667/	S_R:ETHAMBUTOL:M/306/I|embB/|Rv3795/	S_S:KANAMYCIN	S_S:AMIKACIN	S_S:CAPREOMYCIN	S_R:OFLOXACIN:E/501/D|gyrB/|Rv0005/	S_R:LEVOFLOXACIN:E/501/D|gyrB/|Rv0005/	S_R:MOXIFLOXACIN:E/501/D|gyrB/|Rv0005/	S_S:ETHIONAMIDE	R_R:PYRAZINAMIDE:L/120/P|pncA/|Rv2043c/
MD283	lineage3	S_S:STREPTOMYCIN	R_R:ISONIAZID:S/315/T|katG/|Rv1908c/	R_R:RIFAMPICIN:S/450/L|rpoB/|Rv0667/	R_R:ETHAMBUTOL:D/354/A|embB/|Rv3795/	S_S:KANAMYCIN	S_S:AMIKACIN	S_S:CAPREOMYCIN	R_R:OFLOXACIN:D/461/H|gyrB/|Rv0005/	S_R:LEVOFLOXACIN:D/461/H|gyrB/|Rv0005/	S_R:MOXIFLOXACIN:D/461/H|gyrB/|Rv0005/	S_S:ETHIONAMIDE	S_S:PYRAZINAMIDE
MD280	lineage2	R_R:STREPTOMYCIN:K/43/R|rpsL/|Rv0682/	R_R:ISONIAZID:C/-15/T|fabG1/|Rv1483/;S/315/T|katG/|Rv1908c/	R_R:RIFAMPICIN:S/450/L|rpoB/|Rv0667/	R_R:ETHAMBUTOL:Q/497/R|embB/|Rv3795/	S_S:KANAMYCIN	S_S:AMIKACIN	S_S:CAPREOMYCIN	S_S:OFLOXACIN	S_S:LEVOFLOXACIN	S_S:MOXIFLOXACIN	R_R:ETHIONAMIDE:C/-15/T|fabG1/|Rv1483/	R_R:PYRAZINAMIDE:G/132/A|pncA/|Rv2043c/
MD281	lineage3	R_S:STREPTOMYCIN	R_R:ISONIAZID:S/315/T|katG/|Rv1908c/	R_R:RIFAMPICIN:H/445/D|rpoB/|Rv0667/	S_R:ETHAMBUTOL:M/306/I|embB/|Rv3795/	S_S:KANAMYCIN	S_S:AMIKACIN	S_S:CAPREOMYCIN	S_S:OFLOXACIN	S_S:LEVOFLOXACIN	S_S:MOXIFLOXACIN	S_S:ETHIONAMIDE	S_S:PYRAZINAMIDE
MD448	lineage4	R_R:STREPTOMYCIN:K/88/R|rpsL/|Rv0682/	R_R:ISONIAZID:S/315/T|katG/|Rv1908c/	R_R:RIFAMPICIN:S/450/L|rpoB/|Rv0667/	R_R:ETHAMBUTOL:M/306/V|embB/|Rv3795/	S_S:KANAMYCIN	S_S:AMIKACIN	S_S:CAPREOMYCIN	R_S:OFLOXACIN	R_S:LEVOFLOXACIN	S_S:MOXIFLOXACIN	S_S:ETHIONAMIDE	R_S:PYRAZINAMIDE
MD449	lineage1	R_S:STREPTOMYCIN	R_R:ISONIAZID:S/315/T|katG/|Rv1908c/	R_R:RIFAMPICIN:H/445/R|rpoB/|Rv0667/	S_R:ETHAMBUTOL:M/306/I|embB/|Rv3795/	S_S:KANAMYCIN	S_S:AMIKACIN	S_S:CAPREOMYCIN	S_S:OFLOXACIN	S_S:LEVOFLOXACIN	S_S:MOXIFLOXACIN	S_S:ETHIONAMIDE	R_S:PYRAZINAMIDE
MD118	lineage2	R_R:STREPTOMYCIN:K/43/R|rpsL/|Rv0682/	R_R:ISONIAZID:S/315/T|katG/|Rv1908c/	R_R:RIFAMPICIN:S/450/L|rpoB/|Rv0667/	R_R:ETHAMBUTOL:M/306/V|embB/|Rv3795/;T/1082/A|embB/|Rv3795/	S_S:KANAMYCIN	S_S:AMIKACIN	S_S:CAPREOMYCIN	R_R:OFLOXACIN:D/94/G|gyrA/|Rv0006/	R_R:LEVOFLOXACIN:D/94/G|gyrA/|Rv0006/	R_R:MOXIFLOXACIN:D/94/G|gyrA/|Rv0006/	S_S:ETHIONAMIDE	R_S:PYRAZINAMIDE
MD119	lineage2	R_R:STREPTOMYCIN:K/88/M|rpsL/|Rv0682/	R_R:ISONIAZID:S/315/T|katG/|Rv1908c/	R_R:RIFAMPICIN:S/450/L|rpoB/|Rv0667/	R_R:ETHAMBUTOL:M/306/V|embB/|Rv3795/;G/406/D|embB/|Rv3795/	S_S:KANAMYCIN	S_S:AMIKACIN	S_S:CAPREOMYCIN	R_R:OFLOXACIN:D/94/G|gyrA/|Rv0006/	R_R:LEVOFLOXACIN:D/94/G|gyrA/|Rv0006/	R_R:MOXIFLOXACIN:D/94/G|gyrA/|Rv0006/	S_S:ETHIONAMIDE	R_R:PYRAZINAMIDE:P/69/S|pncA/|Rv2043c/
MD444	lineage2	R_R:STREPTOMYCIN:K/88/R|rpsL/|Rv0682/	R_R:ISONIAZID:S/315/T|katG/|Rv1908c/	R_R:RIFAMPICIN:H/445/Y|rpoB/|Rv0667/	S_S:ETHAMBUTOL	S_S:KANAMYCIN	S_S:AMIKACIN	S_S:CAPREOMYCIN	R_R:OFLOXACIN:D/94/G|gyrA/|Rv0006/	R_R:LEVOFLOXACIN:D/94/G|gyrA/|Rv0006/	R_R:MOXIFLOXACIN:D/94/G|gyrA/|Rv0006/	S_S:ETHIONAMIDE	S_S:PYRAZINAMIDE
MD445	lineage1	S_S:STREPTOMYCIN	S_S:ISONIAZID	R_R:RIFAMPICIN:S/450/L|rpoB/|Rv0667/	S_S:ETHAMBUTOL	S_S:KANAMYCIN	S_S:AMIKACIN	S_S:CAPREOMYCIN	S_S:OFLOXACIN	S_S:LEVOFLOXACIN	S_S:MOXIFLOXACIN	S_S:ETHIONAMIDE	S_S:PYRAZINAMIDE
MD114	lineage3	S_S:STREPTOMYCIN	R_R:ISONIAZID:S/315/T|katG/|Rv1908c/	R_R:RIFAMPICIN:S/450/L|rpoB/|Rv0667/	S_R:ETHAMBUTOL:M/306/I|embB/|Rv3795/	S_S:KANAMYCIN	S_S:AMIKACIN	S_S:CAPREOMYCIN	S_S:OFLOXACIN	S_S:LEVOFLOXACIN	S_S:MOXIFLOXACIN	R_S:ETHIONAMIDE	S_S:PYRAZINAMIDE
MD447	lineage2	R_R:STREPTOMYCIN:K/43/R|rpsL/|Rv0682/	R_R:ISONIAZID:S/315/T|katG/|Rv1908c/	R_R:RIFAMPICIN:S/450/L|rpoB/|Rv0667/	S_R:ETHAMBUTOL:M/306/V|embB/|Rv3795/	S_S:KANAMYCIN	S_S:AMIKACIN	S_S:CAPREOMYCIN	S_S:OFLOXACIN	S_S:LEVOFLOXACIN	S_S:MOXIFLOXACIN	S_S:ETHIONAMIDE	R_R:PYRAZINAMIDE:L/27/P|pncA/|Rv2043c/
MD112	lineage1	S_S:STREPTOMYCIN	S_S:ISONIAZID	S_S:RIFAMPICIN	S_S:ETHAMBUTOL	S_S:KANAMYCIN	S_S:AMIKACIN	S_S:CAPREOMYCIN	S_S:OFLOXACIN	S_S:LEVOFLOXACIN	S_S:MOXIFLOXACIN	S_S:ETHIONAMIDE	R_S:PYRAZINAMIDE
MD441	lineage1	S_S:STREPTOMYCIN	R_R:ISONIAZID:C/-15/T|fabG1/|Rv1483/	S_S:RIFAMPICIN	S_S:ETHAMBUTOL	S_S:KANAMYCIN	S_S:AMIKACIN	S_S:CAPREOMYCIN	S_S:OFLOXACIN	S_S:LEVOFLOXACIN	S_S:MOXIFLOXACIN	R_R:ETHIONAMIDE:C/-15/T|fabG1/|Rv1483/	S_S:PYRAZINAMIDE
MD110	lineage1	R_R:STREPTOMYCIN:K/88/R|rpsL/|Rv0682/	R_R:ISONIAZID:S/315/T|katG/|Rv1908c/	R_R:RIFAMPICIN:S/450/L|rpoB/|Rv0667/	S_S:ETHAMBUTOL	S_S:KANAMYCIN	S_S:AMIKACIN	S_S:CAPREOMYCIN	S_S:OFLOXACIN	S_S:LEVOFLOXACIN	S_S:MOXIFLOXACIN	S_S:ETHIONAMIDE	S_S:PYRAZINAMIDE
MD392	lineage1	R_R:STREPTOMYCIN:A/514/C|rrs/|Rvnr01/	R_R:ISONIAZID:S/315/T|katG/|Rv1908c/	R_R:RIFAMPICIN:H/445/Y|rpoB/|Rv0667/	S_S:ETHAMBUTOL	S_S:KANAMYCIN	S_S:AMIKACIN	S_S:CAPREOMYCIN	S_S:OFLOXACIN	S_S:LEVOFLOXACIN	S_S:MOXIFLOXACIN	S_S:ETHIONAMIDE	R_S:PYRAZINAMIDE
MD018	lineage3	R_S:STREPTOMYCIN	R_S:ISONIAZID	R_R:RIFAMPICIN:S/450/L|rpoB/|Rv0667/	R_S:ETHAMBUTOL	S_S:KANAMYCIN	S_S:AMIKACIN	S_S:CAPREOMYCIN	R_S:OFLOXACIN	R_S:LEVOFLOXACIN	S_S:MOXIFLOXACIN	S_S:ETHIONAMIDE	S_S:PYRAZINAMIDE
MD233	lineage1	S_S:STREPTOMYCIN	R_R:ISONIAZID:S/315/T|katG/|Rv1908c/	R_R:RIFAMPICIN:S/450/L|rpoB/|Rv0667/	S_S:ETHAMBUTOL	S_S:KANAMYCIN	S_S:AMIKACIN	S_S:CAPREOMYCIN	S_S:OFLOXACIN	S_S:LEVOFLOXACIN	S_S:MOXIFLOXACIN	S_S:ETHIONAMIDE	R_R:PYRAZINAMIDE:H/137/R|pncA/|Rv2043c/;ACC/392/ACCCC|pncA/|Rv2043c/
MD231	lineage2	R_R:STREPTOMYCIN:K/43/R|rpsL/|Rv0682/	R_R:ISONIAZID:S/315/T|katG/|Rv1908c/	S_R:RIFAMPICIN:D/435/Y|rpoB/|Rv0667/	R_R:ETHAMBUTOL:M/306/V|embB/|Rv3795/;Q/853/P|embB/|Rv3795/;T/1082/A|embB/|Rv3795/	S_S:KANAMYCIN	S_S:AMIKACIN	S_S:CAPREOMYCIN	S_S:OFLOXACIN	S_S:LEVOFLOXACIN	S_S:MOXIFLOXACIN	S_S:ETHIONAMIDE	S_S:PYRAZINAMIDE
MD230	lineage1	S_S:STREPTOMYCIN	R_R:ISONIAZID:S/315/T|katG/|Rv1908c/	R_S:RIFAMPICIN	R_S:ETHAMBUTOL	S_S:KANAMYCIN	S_S:AMIKACIN	S_S:CAPREOMYCIN	S_S:OFLOXACIN	S_S:LEVOFLOXACIN	S_S:MOXIFLOXACIN	S_S:ETHIONAMIDE	S_S:PYRAZINAMIDE
MD237	lineage1	S_S:STREPTOMYCIN	R_R:ISONIAZID:S/315/T|katG/|Rv1908c/	R_R:RIFAMPICIN:D/435/G|rpoB/|Rv0667/;H/445/N|rpoB/|Rv0667/	S_S:ETHAMBUTOL	S_S:KANAMYCIN	S_S:AMIKACIN	S_S:CAPREOMYCIN	S_S:OFLOXACIN	S_S:LEVOFLOXACIN	S_S:MOXIFLOXACIN	S_S:ETHIONAMIDE	S_S:PYRAZINAMIDE
MD236	lineage2	R_R:STREPTOMYCIN:K/43/R|rpsL/|Rv0682/;A/1401/G|rrs/|Rvnr01/	R_R:ISONIAZID:S/315/T|katG/|Rv1908c/	R_R:RIFAMPICIN:S/450/L|rpoB/|Rv0667/	R_R:ETHAMBUTOL:M/306/V|embB/|Rv3795/	R_R:KANAMYCIN:A/1401/G|rrs/|Rvnr01/	R_R:AMIKACIN:A/1401/G|rrs/|Rvnr01/	R_R:CAPREOMYCIN:A/1401/G|rrs/|Rvnr01/	R_R:OFLOXACIN:D/94/G|gyrA/|Rv0006/	R_R:LEVOFLOXACIN:D/94/G|gyrA/|Rv0006/	R_R:MOXIFLOXACIN:D/94/G|gyrA/|Rv0006/	R_S:ETHIONAMIDE	S_S:PYRAZINAMIDE
MD235	lineage1	S_S:STREPTOMYCIN	R_R:ISONIAZID:S/315/T|katG/|Rv1908c/	S_S:RIFAMPICIN	S_S:ETHAMBUTOL	S_S:KANAMYCIN	S_S:AMIKACIN	S_S:CAPREOMYCIN	S_S:OFLOXACIN	S_S:LEVOFLOXACIN	S_S:MOXIFLOXACIN	S_S:ETHIONAMIDE	R_S:PYRAZINAMIDE
MD234	lineage4	S_S:STREPTOMYCIN	R_R:ISONIAZID:S/315/T|katG/|Rv1908c/	R_R:RIFAMPICIN:D/435/V|rpoB/|Rv0667/	S_S:ETHAMBUTOL	S_S:KANAMYCIN	S_S:AMIKACIN	S_S:CAPREOMYCIN	S_R:OFLOXACIN:D/461/N|gyrB/|Rv0005/	R_R:LEVOFLOXACIN:D/461/N|gyrB/|Rv0005/	R_R:MOXIFLOXACIN:D/461/N|gyrB/|Rv0005/	S_S:ETHIONAMIDE	S_S:PYRAZINAMIDE
MD239	lineage3	R_S:STREPTOMYCIN	R_R:ISONIAZID:S/315/N|katG/|Rv1908c/	S_R:RIFAMPICIN:N/438/T|rpoB/|Rv0667/	S_S:ETHAMBUTOL	S_S:KANAMYCIN	S_S:AMIKACIN	S_S:CAPREOMYCIN	R_R:OFLOXACIN:A/504/T|gyrB/|Rv0005/;A/74/S|gyrA/|Rv0006/	S_R:LEVOFLOXACIN:A/504/T|gyrB/|Rv0005/;A/74/S|gyrA/|Rv0006/	S_R:MOXIFLOXACIN:A/504/T|gyrB/|Rv0005/;A/74/S|gyrA/|Rv0006/	S_S:ETHIONAMIDE	S_S:PYRAZINAMIDE
MD238	lineage4	R_S:STREPTOMYCIN	R_S:ISONIAZID	R_R:RIFAMPICIN:S/450/W|rpoB/|Rv0667/	S_S:ETHAMBUTOL	R_S:KANAMYCIN	R_S:AMIKACIN	S_S:CAPREOMYCIN	R_S:OFLOXACIN	R_S:LEVOFLOXACIN	R_S:MOXIFLOXACIN	S_S:ETHIONAMIDE	S_S:PYRAZINAMIDE
MD414	lineage1	S_S:STREPTOMYCIN	R_R:ISONIAZID:S/315/T|katG/|Rv1908c/	R_R:RIFAMPICIN:H/445/R|rpoB/|Rv0667/	S_S:ETHAMBUTOL	S_S:KANAMYCIN	S_S:AMIKACIN	S_S:CAPREOMYCIN	S_S:OFLOXACIN	S_S:LEVOFLOXACIN	S_S:MOXIFLOXACIN	S_S:ETHIONAMIDE	S_S:PYRAZINAMIDE
MD413	lineage1	R_R:STREPTOMYCIN:C/517/T|rrs/|Rvnr01/	R_R:ISONIAZID:S/315/T|katG/|Rv1908c/	R_R:RIFAMPICIN:S/450/L|rpoB/|Rv0667/	R_R:ETHAMBUTOL:M/306/I|embB/|Rv3795/	S_S:KANAMYCIN	S_S:AMIKACIN	S_S:CAPREOMYCIN	S_S:OFLOXACIN	S_S:LEVOFLOXACIN	S_S:MOXIFLOXACIN	S_S:ETHIONAMIDE	R_S:PYRAZINAMIDE
MD163	lineage1	S_S:STREPTOMYCIN	S_S:ISONIAZID	S_R:RIFAMPICIN:L/430/P|rpoB/|Rv0667/	S_S:ETHAMBUTOL	S_S:KANAMYCIN	S_S:AMIKACIN	S_S:CAPREOMYCIN	S_S:OFLOXACIN	S_S:LEVOFLOXACIN	S_S:MOXIFLOXACIN	S_S:ETHIONAMIDE	S_S:PYRAZINAMIDE
MD309	lineage3	R_S:STREPTOMYCIN	R_R:ISONIAZID:G/234/E|katG/|Rv1908c/	R_S:RIFAMPICIN	S_R:ETHAMBUTOL:M/306/I|embB/|Rv3795/	S_S:KANAMYCIN	S_S:AMIKACIN	S_S:CAPREOMYCIN	S_S:OFLOXACIN	S_S:LEVOFLOXACIN	S_S:MOXIFLOXACIN	S_S:ETHIONAMIDE	S_S:PYRAZINAMIDE
MD308	lineage2	R_R:STREPTOMYCIN:K/43/R|rpsL/|Rv0682/;K/88/R|rpsL/|Rv0682/	R_R:ISONIAZID:S/315/N|katG/|Rv1908c/	S_R:RIFAMPICIN:D/435/Y|rpoB/|Rv0667/	R_R:ETHAMBUTOL:M/306/V|embB/|Rv3795/	S_S:KANAMYCIN	S_S:AMIKACIN	S_S:CAPREOMYCIN	S_S:OFLOXACIN	S_S:LEVOFLOXACIN	S_S:MOXIFLOXACIN	S_S:ETHIONAMIDE	R_S:PYRAZINAMIDE
MD307	lineage4	R_S:STREPTOMYCIN	R_R:ISONIAZID:C/-15/T|fabG1/|Rv1483/;S/315/T|katG/|Rv1908c/	R_R:RIFAMPICIN:S/450/L|rpoB/|Rv0667/	S_S:ETHAMBUTOL	S_S:KANAMYCIN	S_S:AMIKACIN	S_S:CAPREOMYCIN	S_S:OFLOXACIN	S_S:LEVOFLOXACIN	S_S:MOXIFLOXACIN	R_R:ETHIONAMIDE:C/-15/T|fabG1/|Rv1483/	S_S:PYRAZINAMIDE
MD306	lineage3	R_S:STREPTOMYCIN	R_R:ISONIAZID:S/315/T|katG/|Rv1908c/	R_R:RIFAMPICIN:S/450/W|rpoB/|Rv0667/	R_R:ETHAMBUTOL:M/306/V|embB/|Rv3795/	S_S:KANAMYCIN	S_S:AMIKACIN	S_S:CAPREOMYCIN	R_R:OFLOXACIN:G/88/C|gyrA/|Rv0006/	R_R:LEVOFLOXACIN:G/88/C|gyrA/|Rv0006/	R_R:MOXIFLOXACIN:G/88/C|gyrA/|Rv0006/	S_S:ETHIONAMIDE	R_R:PYRAZINAMIDE:A/-11/G|pncA/|Rv2043c/
MD305	lineage2	S_S:STREPTOMYCIN	R_R:ISONIAZID:S/315/R|katG/|Rv1908c/	S_R:RIFAMPICIN:L/430/P|rpoB/|Rv0667/	S_S:ETHAMBUTOL	S_S:KANAMYCIN	S_S:AMIKACIN	S_S:CAPREOMYCIN	S_S:OFLOXACIN	S_S:LEVOFLOXACIN	S_S:MOXIFLOXACIN	S_S:ETHIONAMIDE	R_S:PYRAZINAMIDE
MD304	lineage1	S_S:STREPTOMYCIN	R_R:ISONIAZID:S/315/T|katG/|Rv1908c/	R_R:RIFAMPICIN:S/450/L|rpoB/|Rv0667/	R_R:ETHAMBUTOL:M/306/V|embB/|Rv3795/	S_S:KANAMYCIN	S_S:AMIKACIN	S_S:CAPREOMYCIN	S_S:OFLOXACIN	S_S:LEVOFLOXACIN	S_S:MOXIFLOXACIN	S_S:ETHIONAMIDE	S_S:PYRAZINAMIDE
MD303	lineage1	S_S:STREPTOMYCIN	S_S:ISONIAZID	R_R:RIFAMPICIN:S/450/L|rpoB/|Rv0667/	S_S:ETHAMBUTOL	S_S:KANAMYCIN	S_S:AMIKACIN	S_S:CAPREOMYCIN	S_S:OFLOXACIN	S_S:LEVOFLOXACIN	S_S:MOXIFLOXACIN	R_S:ETHIONAMIDE	S_S:PYRAZINAMIDE
MD302	lineage2	R_R:STREPTOMYCIN:K/43/R|rpsL/|Rv0682/;A/1401/G|rrs/|Rvnr01/	R_R:ISONIAZID:S/315/T|katG/|Rv1908c/	R_R:RIFAMPICIN:S/450/L|rpoB/|Rv0667/	R_R:ETHAMBUTOL:M/306/V|embB/|Rv3795/	R_R:KANAMYCIN:A/1401/G|rrs/|Rvnr01/	R_R:AMIKACIN:A/1401/G|rrs/|Rvnr01/	R_R:CAPREOMYCIN:A/1401/G|rrs/|Rvnr01/	R_R:OFLOXACIN:D/94/G|gyrA/|Rv0006/	R_R:LEVOFLOXACIN:D/94/G|gyrA/|Rv0006/	R_R:MOXIFLOXACIN:D/94/G|gyrA/|Rv0006/	S_S:ETHIONAMIDE	R_R:PYRAZINAMIDE:V/139/A|pncA/|Rv2043c/
MD301	lineage2	R_R:STREPTOMYCIN:A/514/C|rrs/|Rvnr01/;C/517/T|rrs/|Rvnr01/	R_R:ISONIAZID:T/-8/G|fabG1/|Rv1483/;S/315/T|katG/|Rv1908c/	R_R:RIFAMPICIN:S/450/L|rpoB/|Rv0667/	R_R:ETHAMBUTOL:M/306/I|embB/|Rv3795/	S_S:KANAMYCIN	S_S:AMIKACIN	S_S:CAPREOMYCIN	S_R:OFLOXACIN:D/94/A|gyrA/|Rv0006/	S_R:LEVOFLOXACIN:D/94/A|gyrA/|Rv0006/	S_R:MOXIFLOXACIN:D/94/A|gyrA/|Rv0006/	S_S:ETHIONAMIDE	R_R:PYRAZINAMIDE:CA/465/C|pncA/|Rv2043c/
MD300	lineage4	R_S:STREPTOMYCIN	R_R:ISONIAZID:S/315/T|katG/|Rv1908c/	R_R:RIFAMPICIN:D/435/Y|rpoB/|Rv0667/;N/437/H|rpoB/|Rv0667/	R_R:ETHAMBUTOL:AGAC/1490/AGACGAC|embB/|Rv3795/	S_S:KANAMYCIN	S_S:AMIKACIN	S_S:CAPREOMYCIN	R_R:OFLOXACIN:A/90/V|gyrA/|Rv0006/	R_R:LEVOFLOXACIN:A/90/V|gyrA/|Rv0006/	R_R:MOXIFLOXACIN:A/90/V|gyrA/|Rv0006/	S_S:ETHIONAMIDE	R_S:PYRAZINAMIDE
MD346	lineage1	S_S:STREPTOMYCIN	R_R:ISONIAZID:S/315/T|katG/|Rv1908c/	S_R:RIFAMPICIN:L/452/P|rpoB/|Rv0667/	S_S:ETHAMBUTOL	S_S:KANAMYCIN	S_S:AMIKACIN	S_S:CAPREOMYCIN	S_S:OFLOXACIN	S_S:LEVOFLOXACIN	S_S:MOXIFLOXACIN	S_S:ETHIONAMIDE	S_S:PYRAZINAMIDE
MD107	lineage1	R_S:STREPTOMYCIN	R_R:ISONIAZID:C/-15/T|fabG1/|Rv1483/	R_R:RIFAMPICIN:H/445/Y|rpoB/|Rv0667/	S_R:ETHAMBUTOL:M/306/V|embB/|Rv3795/	S_S:KANAMYCIN	S_S:AMIKACIN	S_S:CAPREOMYCIN	R_R:OFLOXACIN:A/90/V|gyrA/|Rv0006/;D/94/G|gyrA/|Rv0006/	R_R:LEVOFLOXACIN:A/90/V|gyrA/|Rv0006/;D/94/G|gyrA/|Rv0006/	R_R:MOXIFLOXACIN:A/90/V|gyrA/|Rv0006/;D/94/G|gyrA/|Rv0006/	R_R:ETHIONAMIDE:C/-15/T|fabG1/|Rv1483/;I/21/T|inhA/|Rv1484/	R_S:PYRAZINAMIDE
MD152	lineage1	S_S:STREPTOMYCIN	R_R:ISONIAZID:C/-15/T|fabG1/|Rv1483/;S/94/A|inhA/|Rv1484/	R_R:RIFAMPICIN:D/435/Y|rpoB/|Rv0667/;K/446/R|rpoB/|Rv0667/	S_S:ETHAMBUTOL	S_S:KANAMYCIN	S_S:AMIKACIN	S_S:CAPREOMYCIN	S_S:OFLOXACIN	S_S:LEVOFLOXACIN	S_S:MOXIFLOXACIN	R_R:ETHIONAMIDE:C/-15/T|fabG1/|Rv1483/;S/94/A|inhA/|Rv1484/	S_S:PYRAZINAMIDE
MD401	lineage2	R_R:STREPTOMYCIN:K/43/R|rpsL/|Rv0682/	R_R:ISONIAZID:S/315/T|katG/|Rv1908c/	R_R:RIFAMPICIN:S/450/L|rpoB/|Rv0667/	S_R:ETHAMBUTOL:M/306/L|embB/|Rv3795/	S_S:KANAMYCIN	S_S:AMIKACIN	S_S:CAPREOMYCIN	S_S:OFLOXACIN	S_S:LEVOFLOXACIN	S_S:MOXIFLOXACIN	R_S:ETHIONAMIDE	R_R:PYRAZINAMIDE:A/-11/C|pncA/|Rv2043c/
MD150	lineage4	S_S:STREPTOMYCIN	R_S:ISONIAZID	R_R:RIFAMPICIN:S/450/L|rpoB/|Rv0667/	S_S:ETHAMBUTOL	S_S:KANAMYCIN	S_S:AMIKACIN	S_S:CAPREOMYCIN	S_S:OFLOXACIN	S_S:LEVOFLOXACIN	S_S:MOXIFLOXACIN	S_S:ETHIONAMIDE	S_S:PYRAZINAMIDE
MD151	lineage2	R_R:STREPTOMYCIN:K/43/R|rpsL/|Rv0682/	R_R:ISONIAZID:S/315/T|katG/|Rv1908c/	R_R:RIFAMPICIN:S/450/L|rpoB/|Rv0667/	R_R:ETHAMBUTOL:G/406/A|embB/|Rv3795/	S_S:KANAMYCIN	S_S:AMIKACIN	S_S:CAPREOMYCIN	S_S:OFLOXACIN	S_S:LEVOFLOXACIN	S_S:MOXIFLOXACIN	R_R:ETHIONAMIDE:CAAAAA/1048/CAAAA|ethA/|Rv3854c/	S_R:PYRAZINAMIDE:T/135/P|pncA/|Rv2043c/
MD156	lineage4	S_S:STREPTOMYCIN	R_R:ISONIAZID:S/315/T|katG/|Rv1908c/	R_R:RIFAMPICIN:S/450/L|rpoB/|Rv0667/	S_S:ETHAMBUTOL	S_S:KANAMYCIN	S_S:AMIKACIN	S_S:CAPREOMYCIN	S_S:OFLOXACIN	S_S:LEVOFLOXACIN	S_S:MOXIFLOXACIN	S_S:ETHIONAMIDE	S_S:PYRAZINAMIDE
MD405	lineage2	R_R:STREPTOMYCIN:A/514/C|rrs/|Rvnr01/	R_R:ISONIAZID:S/315/T|katG/|Rv1908c/	R_R:RIFAMPICIN:S/450/L|rpoB/|Rv0667/	S_S:ETHAMBUTOL	S_S:KANAMYCIN	S_S:AMIKACIN	S_S:CAPREOMYCIN	S_S:OFLOXACIN	S_S:LEVOFLOXACIN	S_S:MOXIFLOXACIN	S_S:ETHIONAMIDE	S_S:PYRAZINAMIDE
MD406	lineage2	R_R:STREPTOMYCIN:K/43/R|rpsL/|Rv0682/	R_R:ISONIAZID:S/315/T|katG/|Rv1908c/	R_R:RIFAMPICIN:S/450/L|rpoB/|Rv0667/	R_R:ETHAMBUTOL:M/306/V|embB/|Rv3795/	S_S:KANAMYCIN	S_S:AMIKACIN	S_S:CAPREOMYCIN	R_R:OFLOXACIN:D/94/A|gyrA/|Rv0006/	S_R:LEVOFLOXACIN:D/94/A|gyrA/|Rv0006/	S_R:MOXIFLOXACIN:D/94/A|gyrA/|Rv0006/	S_R:ETHIONAMIDE:G/43/S|ethA/|Rv3854c/	R_R:PYRAZINAMIDE:L/156/P|pncA/|Rv2043c/
MD407	lineage4	S_S:STREPTOMYCIN	R_R:ISONIAZID:W/91/R|katG/|Rv1908c/	R_R:RIFAMPICIN:S/450/L|rpoB/|Rv0667/	R_R:ETHAMBUTOL:G/406/A|embB/|Rv3795/	S_S:KANAMYCIN	S_S:AMIKACIN	S_S:CAPREOMYCIN	R_R:OFLOXACIN:A/90/V|gyrA/|Rv0006/	R_R:LEVOFLOXACIN:A/90/V|gyrA/|Rv0006/	S_R:MOXIFLOXACIN:A/90/V|gyrA/|Rv0006/	S_S:ETHIONAMIDE	S_S:PYRAZINAMIDE
MD408	lineage1	R_S:STREPTOMYCIN	R_R:ISONIAZID:S/315/T|katG/|Rv1908c/	R_R:RIFAMPICIN:S/450/L|rpoB/|Rv0667/	S_R:ETHAMBUTOL:G/406/S|embB/|Rv3795/	S_S:KANAMYCIN	S_S:AMIKACIN	S_S:CAPREOMYCIN	S_S:OFLOXACIN	S_S:LEVOFLOXACIN	S_S:MOXIFLOXACIN	S_S:ETHIONAMIDE	S_S:PYRAZINAMIDE
MD409	lineage1	S_S:STREPTOMYCIN	S_S:ISONIAZID	S_S:RIFAMPICIN	S_S:ETHAMBUTOL	S_S:KANAMYCIN	S_S:AMIKACIN	S_S:CAPREOMYCIN	S_S:OFLOXACIN	S_S:LEVOFLOXACIN	S_S:MOXIFLOXACIN	S_S:ETHIONAMIDE	S_S:PYRAZINAMIDE
MD158	lineage1	R_S:STREPTOMYCIN	R_R:ISONIAZID:S/315/T|katG/|Rv1908c/	S_R:RIFAMPICIN:L/430/P|rpoB/|Rv0667/	S_S:ETHAMBUTOL	S_S:KANAMYCIN	S_S:AMIKACIN	S_S:CAPREOMYCIN	S_S:OFLOXACIN	S_S:LEVOFLOXACIN	S_S:MOXIFLOXACIN	S_S:ETHIONAMIDE	R_R:PYRAZINAMIDE:H/51/R|pncA/|Rv2043c/
MD159	lineage1	R_R:STREPTOMYCIN:C/905/A|rrs/|Rvnr01/	R_R:ISONIAZID:S/315/T|katG/|Rv1908c/	R_R:RIFAMPICIN:H/445/Y|rpoB/|Rv0667/	R_R:ETHAMBUTOL:M/306/V|embB/|Rv3795/	S_S:KANAMYCIN	S_S:AMIKACIN	S_S:CAPREOMYCIN	S_S:OFLOXACIN	S_S:LEVOFLOXACIN	S_S:MOXIFLOXACIN	S_S:ETHIONAMIDE	S_S:PYRAZINAMIDE
MD390	lineage3	R_S:STREPTOMYCIN	R_R:ISONIAZID:S/315/T|katG/|Rv1908c/	R_R:RIFAMPICIN:S/450/L|rpoB/|Rv0667/	S_R:ETHAMBUTOL:G/406/S|embB/|Rv3795/	S_S:KANAMYCIN	S_S:AMIKACIN	S_S:CAPREOMYCIN	S_S:OFLOXACIN	S_S:LEVOFLOXACIN	S_S:MOXIFLOXACIN	R_S:ETHIONAMIDE	S_S:PYRAZINAMIDE
MD391	lineage1	R_S:STREPTOMYCIN	R_R:ISONIAZID:S/315/T|katG/|Rv1908c/	R_R:RIFAMPICIN:H/445/Y|rpoB/|Rv0667/	S_S:ETHAMBUTOL	S_S:KANAMYCIN	S_S:AMIKACIN	S_S:CAPREOMYCIN	S_S:OFLOXACIN	S_S:LEVOFLOXACIN	S_S:MOXIFLOXACIN	S_S:ETHIONAMIDE	S_S:PYRAZINAMIDE
MD019	lineage4	R_S:STREPTOMYCIN	R_R:ISONIAZID:S/315/T|katG/|Rv1908c/	R_R:RIFAMPICIN:L/430/P|rpoB/|Rv0667/;A/451/P|rpoB/|Rv0667/	R_R:ETHAMBUTOL:G/406/S|embB/|Rv3795/	S_S:KANAMYCIN	S_S:AMIKACIN	S_S:CAPREOMYCIN	S_R:OFLOXACIN:D/94/G|gyrA/|Rv0006/	S_R:LEVOFLOXACIN:D/94/G|gyrA/|Rv0006/	S_R:MOXIFLOXACIN:D/94/G|gyrA/|Rv0006/	S_S:ETHIONAMIDE	R_R:PYRAZINAMIDE:T/76/P|pncA/|Rv2043c/
MD393	lineage4	S_S:STREPTOMYCIN	R_R:ISONIAZID:TCC/1177/TCCC|katG/|Rv1908c/	R_R:RIFAMPICIN:S/450/L|rpoB/|Rv0667/	S_S:ETHAMBUTOL	S_S:KANAMYCIN	S_S:AMIKACIN	S_S:CAPREOMYCIN	S_S:OFLOXACIN	S_S:LEVOFLOXACIN	S_S:MOXIFLOXACIN	S_S:ETHIONAMIDE	S_S:PYRAZINAMIDE
MD394	lineage2	R_R:STREPTOMYCIN:K/43/R|rpsL/|Rv0682/	R_R:ISONIAZID:S/315/T|katG/|Rv1908c/	R_R:RIFAMPICIN:S/450/L|rpoB/|Rv0667/	R_R:ETHAMBUTOL:M/306/V|embB/|Rv3795/;Q/853/P|embB/|Rv3795/;T/1082/A|embB/|Rv3795/	S_S:KANAMYCIN	S_S:AMIKACIN	S_S:CAPREOMYCIN	R_R:OFLOXACIN:D/94/Y|gyrA/|Rv0006/	R_R:LEVOFLOXACIN:D/94/Y|gyrA/|Rv0006/	R_R:MOXIFLOXACIN:D/94/Y|gyrA/|Rv0006/	S_S:ETHIONAMIDE	R_R:PYRAZINAMIDE:V/180/A|pncA/|Rv2043c/
MD395	lineage2	R_R:STREPTOMYCIN:K/43/R|rpsL/|Rv0682/	R_R:ISONIAZID:S/315/T|katG/|Rv1908c/	R_R:RIFAMPICIN:S/450/L|rpoB/|Rv0667/	R_R:ETHAMBUTOL:C/-16/T|embA/|Rv3794/	R_R:KANAMYCIN:C/-12/T|eis/|Rv2416c/	R_S:AMIKACIN	S_S:CAPREOMYCIN	S_R:OFLOXACIN:E/501/D|gyrB/|Rv0005/	S_R:LEVOFLOXACIN:E/501/D|gyrB/|Rv0005/	S_R:MOXIFLOXACIN:E/501/D|gyrB/|Rv0005/	S_S:ETHIONAMIDE	R_R:PYRAZINAMIDE:I/5/S|pncA/|Rv2043c/
MD396	lineage2	S_S:STREPTOMYCIN	R_R:ISONIAZID:G/297/V|katG/|Rv1908c/	R_R:RIFAMPICIN:D/435/V|rpoB/|Rv0667/	S_S:ETHAMBUTOL	S_S:KANAMYCIN	S_S:AMIKACIN	S_S:CAPREOMYCIN	S_S:OFLOXACIN	S_S:LEVOFLOXACIN	S_S:MOXIFLOXACIN	S_S:ETHIONAMIDE	R_S:PYRAZINAMIDE
MD397	lineage1	R_S:STREPTOMYCIN	R_R:ISONIAZID:C/-15/T|fabG1/|Rv1483/;I/194/T|inhA/|Rv1484/	R_R:RIFAMPICIN:S/450/L|rpoB/|Rv0667/	S_R:ETHAMBUTOL:M/306/I|embB/|Rv3795/	S_S:KANAMYCIN	S_S:AMIKACIN	S_S:CAPREOMYCIN	S_S:OFLOXACIN	S_S:LEVOFLOXACIN	S_S:MOXIFLOXACIN	S_R:ETHIONAMIDE:C/-15/T|fabG1/|Rv1483/;I/194/T|inhA/|Rv1484/	R_R:PYRAZINAMIDE:ACC/392/ACCCC|pncA/|Rv2043c/;Q/10/P|pncA/|Rv2043c/
MD013	lineage3	S_S:STREPTOMYCIN	R_R:ISONIAZID:ACC/115/AC|katG/|Rv1908c/	R_R:RIFAMPICIN:S/450/L|rpoB/|Rv0667/	S_R:ETHAMBUTOL:C/-12/T|embA/|Rv3794/;G/406/A|embB/|Rv3795/	S_S:KANAMYCIN	S_S:AMIKACIN	S_S:CAPREOMYCIN	S_S:OFLOXACIN	S_S:LEVOFLOXACIN	S_S:MOXIFLOXACIN	S_S:ETHIONAMIDE	S_S:PYRAZINAMIDE
MD012	lineage2	R_R:STREPTOMYCIN:K/43/R|rpsL/|Rv0682/	R_R:ISONIAZID:S/315/T|katG/|Rv1908c/	R_R:RIFAMPICIN:S/450/L|rpoB/|Rv0667/	R_R:ETHAMBUTOL:M/306/V|embB/|Rv3795/;T/1082/A|embB/|Rv3795/	S_S:KANAMYCIN	S_S:AMIKACIN	S_S:CAPREOMYCIN	R_R:OFLOXACIN:D/94/G|gyrA/|Rv0006/	R_R:LEVOFLOXACIN:D/94/G|gyrA/|Rv0006/	R_R:MOXIFLOXACIN:D/94/G|gyrA/|Rv0006/	R_S:ETHIONAMIDE	S_S:PYRAZINAMIDE
MD011	lineage1	S_S:STREPTOMYCIN	S_S:ISONIAZID	S_R:RIFAMPICIN:L/430/P|rpoB/|Rv0667/	S_S:ETHAMBUTOL	S_S:KANAMYCIN	S_S:AMIKACIN	S_S:CAPREOMYCIN	S_S:OFLOXACIN	S_S:LEVOFLOXACIN	S_S:MOXIFLOXACIN	S_S:ETHIONAMIDE	S_S:PYRAZINAMIDE
MD010	lineage1	S_S:STREPTOMYCIN	R_R:ISONIAZID:G/299/S|katG/|Rv1908c/;G/-48/A|ahpC/|Rv2428/	R_R:RIFAMPICIN:D/435/V|rpoB/|Rv0667/	R_S:ETHAMBUTOL	S_S:KANAMYCIN	S_S:AMIKACIN	S_S:CAPREOMYCIN	S_S:OFLOXACIN	S_S:LEVOFLOXACIN	S_S:MOXIFLOXACIN	S_S:ETHIONAMIDE	S_S:PYRAZINAMIDE
MD017	lineage2	R_R:STREPTOMYCIN:K/43/R|rpsL/|Rv0682/;A/1401/G|rrs/|Rvnr01/	R_R:ISONIAZID:C/-15/T|fabG1/|Rv1483/;S/315/T|katG/|Rv1908c/	R_R:RIFAMPICIN:S/450/L|rpoB/|Rv0667/	R_R:ETHAMBUTOL:C/-11/A|embA/|Rv3794/;M/306/V|embB/|Rv3795/	R_R:KANAMYCIN:A/1401/G|rrs/|Rvnr01/	R_R:AMIKACIN:A/1401/G|rrs/|Rvnr01/	S_R:CAPREOMYCIN:A/1401/G|rrs/|Rvnr01/	R_R:OFLOXACIN:A/90/V|gyrA/|Rv0006/	S_R:LEVOFLOXACIN:A/90/V|gyrA/|Rv0006/	S_R:MOXIFLOXACIN:A/90/V|gyrA/|Rv0006/	R_R:ETHIONAMIDE:C/-15/T|fabG1/|Rv1483/	R_R:PYRAZINAMIDE:L/27/P|pncA/|Rv2043c/
MD016	lineage3	R_R:STREPTOMYCIN:C/517/T|rrs/|Rvnr01/	R_R:ISONIAZID:S/315/T|katG/|Rv1908c/	R_R:RIFAMPICIN:D/435/V|rpoB/|Rv0667/	S_R:ETHAMBUTOL:M/306/I|embB/|Rv3795/	S_S:KANAMYCIN	R_S:AMIKACIN	S_S:CAPREOMYCIN	R_R:OFLOXACIN:D/94/G|gyrA/|Rv0006/	R_R:LEVOFLOXACIN:D/94/G|gyrA/|Rv0006/	S_R:MOXIFLOXACIN:D/94/G|gyrA/|Rv0006/	S_S:ETHIONAMIDE	R_R:PYRAZINAMIDE:S/104/R|pncA/|Rv2043c/
MD015	lineage3	S_S:STREPTOMYCIN	R_R:ISONIAZID:S/315/T|katG/|Rv1908c/	S_S:RIFAMPICIN	S_S:ETHAMBUTOL	S_S:KANAMYCIN	S_S:AMIKACIN	S_S:CAPREOMYCIN	R_R:OFLOXACIN:D/94/G|gyrA/|Rv0006/	R_R:LEVOFLOXACIN:D/94/G|gyrA/|Rv0006/	S_R:MOXIFLOXACIN:D/94/G|gyrA/|Rv0006/	S_S:ETHIONAMIDE	S_S:PYRAZINAMIDE
MD014	lineage2	R_R:STREPTOMYCIN:K/43/R|rpsL/|Rv0682/;A/1401/G|rrs/|Rvnr01/	S_R:ISONIAZID:C/-15/T|fabG1/|Rv1483/;S/315/T|katG/|Rv1908c/	R_R:RIFAMPICIN:S/450/L|rpoB/|Rv0667/	R_R:ETHAMBUTOL:C/-11/A|embA/|Rv3794/;M/306/V|embB/|Rv3795/	S_R:KANAMYCIN:A/1401/G|rrs/|Rvnr01/	R_R:AMIKACIN:A/1401/G|rrs/|Rvnr01/	S_R:CAPREOMYCIN:A/1401/G|rrs/|Rvnr01/	R_R:OFLOXACIN:A/90/V|gyrA/|Rv0006/	S_R:LEVOFLOXACIN:A/90/V|gyrA/|Rv0006/	S_R:MOXIFLOXACIN:A/90/V|gyrA/|Rv0006/	R_R:ETHIONAMIDE:C/-15/T|fabG1/|Rv1483/	R_R:PYRAZINAMIDE:L/27/P|pncA/|Rv2043c/
MD499	lineage1	R_S:STREPTOMYCIN	R_R:ISONIAZID:C/-15/T|fabG1/|Rv1483/;S/315/T|katG/|Rv1908c/	R_R:RIFAMPICIN:GCTAGTCCTAGTCC/31/GCTAGTCCTAGTCCTAGTCC|rpoB/|Rv0667/;D/435/F|rpoB/|Rv0667/	S_R:ETHAMBUTOL:D/328/Y|embB/|Rv3795/	S_S:KANAMYCIN	S_S:AMIKACIN	S_S:CAPREOMYCIN	S_S:OFLOXACIN	S_S:LEVOFLOXACIN	S_S:MOXIFLOXACIN	R_R:ETHIONAMIDE:C/-15/T|fabG1/|Rv1483/	R_R:PYRAZINAMIDE:Y/34/*|pncA/|Rv2043c/;Y/34/*|pncA/|Rv2043c/;V/7/G|pncA/|Rv2043c/
MD498	lineage2	R_R:STREPTOMYCIN:K/43/R|rpsL/|Rv0682/	R_R:ISONIAZID:C/-15/T|fabG1/|Rv1483/;S/315/T|katG/|Rv1908c/	R_R:RIFAMPICIN:S/450/L|rpoB/|Rv0667/	S_R:ETHAMBUTOL:Q/497/R|embB/|Rv3795/	S_S:KANAMYCIN	S_S:AMIKACIN	S_S:CAPREOMYCIN	S_S:OFLOXACIN	S_S:LEVOFLOXACIN	S_S:MOXIFLOXACIN	R_R:ETHIONAMIDE:C/-15/T|fabG1/|Rv1483/	R_R:PYRAZINAMIDE:G/132/A|pncA/|Rv2043c/
MD497	lineage2	S_R:STREPTOMYCIN:A/514/T|rrs/|Rvnr01/	R_R:ISONIAZID:S/315/T|katG/|Rv1908c/	S_R:RIFAMPICIN:L/452/P|rpoB/|Rv0667/	S_R:ETHAMBUTOL:G/406/A|embB/|Rv3795/	S_S:KANAMYCIN	S_S:AMIKACIN	S_S:CAPREOMYCIN	S_S:OFLOXACIN	S_S:LEVOFLOXACIN	S_S:MOXIFLOXACIN	S_S:ETHIONAMIDE	R_R:PYRAZINAMIDE:GTGGAAGTCCTTGG/153/GTGG|pncA/|Rv2043c/
MD496	lineage1	R_S:STREPTOMYCIN	R_R:ISONIAZID:S/315/T|katG/|Rv1908c/	R_R:RIFAMPICIN:S/450/L|rpoB/|Rv0667/	S_R:ETHAMBUTOL:G/406/D|embB/|Rv3795/	S_S:KANAMYCIN	S_S:AMIKACIN	S_S:CAPREOMYCIN	S_R:OFLOXACIN:D/94/G|gyrA/|Rv0006/	S_R:LEVOFLOXACIN:D/94/G|gyrA/|Rv0006/	S_R:MOXIFLOXACIN:D/94/G|gyrA/|Rv0006/	S_S:ETHIONAMIDE	S_R:PYRAZINAMIDE:H/137/P|pncA/|Rv2043c/
MD495	lineage1	S_S:STREPTOMYCIN	R_R:ISONIAZID:S/315/T|katG/|Rv1908c/	S_R:RIFAMPICIN:Q/432/P|rpoB/|Rv0667/	S_R:ETHAMBUTOL:M/306/I|embB/|Rv3795/;G/406/S|embB/|Rv3795/	S_S:KANAMYCIN	S_S:AMIKACIN	S_S:CAPREOMYCIN	S_S:OFLOXACIN	S_S:LEVOFLOXACIN	S_S:MOXIFLOXACIN	S_S:ETHIONAMIDE	S_S:PYRAZINAMIDE
MD494	lineage3	R_S:STREPTOMYCIN	R_R:ISONIAZID:S/315/T|katG/|Rv1908c/	R_R:RIFAMPICIN:H/445/R|rpoB/|Rv0667/	S_S:ETHAMBUTOL	S_S:KANAMYCIN	S_S:AMIKACIN	S_S:CAPREOMYCIN	S_S:OFLOXACIN	S_S:LEVOFLOXACIN	S_S:MOXIFLOXACIN	S_S:ETHIONAMIDE	R_R:PYRAZINAMIDE:F/94/L|pncA/|Rv2043c/
MD493	lineage2	R_R:STREPTOMYCIN:K/43/R|rpsL/|Rv0682/	R_R:ISONIAZID:C/-15/T|fabG1/|Rv1483/;S/315/T|katG/|Rv1908c/	R_R:RIFAMPICIN:S/450/L|rpoB/|Rv0667/	R_R:ETHAMBUTOL:Q/497/R|embB/|Rv3795/	S_R:KANAMYCIN:C/-8/A|eis/|Rv2416c/	S_S:AMIKACIN	S_S:CAPREOMYCIN	R_R:OFLOXACIN:A/90/V|gyrA/|Rv0006/	S_R:LEVOFLOXACIN:A/90/V|gyrA/|Rv0006/	S_R:MOXIFLOXACIN:A/90/V|gyrA/|Rv0006/	R_R:ETHIONAMIDE:C/-15/T|fabG1/|Rv1483/	S_R:PYRAZINAMIDE:G/132/A|pncA/|Rv2043c/
MD492	lineage3	S_S:STREPTOMYCIN	R_R:ISONIAZID:S/315/T|katG/|Rv1908c/	R_R:RIFAMPICIN:S/450/L|rpoB/|Rv0667/	S_R:ETHAMBUTOL:M/306/I|embB/|Rv3795/	S_S:KANAMYCIN	S_S:AMIKACIN	S_S:CAPREOMYCIN	R_R:OFLOXACIN:A/90/V|gyrA/|Rv0006/	S_R:LEVOFLOXACIN:A/90/V|gyrA/|Rv0006/	S_R:MOXIFLOXACIN:A/90/V|gyrA/|Rv0006/	S_S:ETHIONAMIDE	S_S:PYRAZINAMIDE
MD491	lineage2	R_R:STREPTOMYCIN:K/43/R|rpsL/|Rv0682/	R_R:ISONIAZID:S/315/T|katG/|Rv1908c/	R_R:RIFAMPICIN:S/450/L|rpoB/|Rv0667/	R_R:ETHAMBUTOL:C/-16/T|embA/|Rv3794/	R_R:KANAMYCIN:C/-12/T|eis/|Rv2416c/	R_S:AMIKACIN	S_S:CAPREOMYCIN	R_R:OFLOXACIN:D/94/N|gyrA/|Rv0006/	R_R:LEVOFLOXACIN:D/94/N|gyrA/|Rv0006/	R_R:MOXIFLOXACIN:D/94/N|gyrA/|Rv0006/	R_R:ETHIONAMIDE:GCCCC/1055/GCCC|ethA/|Rv3854c/	S_R:PYRAZINAMIDE:I/5/S|pncA/|Rv2043c/
MD490	lineage1	S_S:STREPTOMYCIN	R_R:ISONIAZID:C/-15/T|fabG1/|Rv1483/	R_R:RIFAMPICIN:S/450/L|rpoB/|Rv0667/	S_S:ETHAMBUTOL	S_S:KANAMYCIN	S_S:AMIKACIN	S_S:CAPREOMYCIN	S_S:OFLOXACIN	S_S:LEVOFLOXACIN	S_S:MOXIFLOXACIN	R_R:ETHIONAMIDE:C/-15/T|fabG1/|Rv1483/	S_S:PYRAZINAMIDE

## Sheet: tableS2
Table S2: The list of the genes mutations in which were included in the database used for resistance prediction.
Drug	Genes
Streptomycin	rpsL, rrs
Isoniazid	katG, inhA, fabG1-promoter, ahpC
Rifampicin	rpoB
Ethambutol	embA, embB, embC
Kanamycin	eis-promoter, rrs
Amikacin	rrs
Capreomycin	rrs, tlyA
Ofloxacin	gyrA, gyrB
Levofloxacin	gyrA, gyrB
Moxifloxacin	gyrA, gyrB
Ethionamide	mshA, fabG1-promoter, inhA, ethA, ethR
Pyrazinamide	pncA, rpsA
